# Supplementary material for: N′-(4-Chloro­benzyl­idene)thio­phene-2-carbohydrazide
Source: Acta Crystallogr Sect E Struct Rep Online. 2010 Mar 27;66(Pt 4):o923. doi: 10.1107/S1600536810010615 (PMC2983898; doi:10.1107/S1600536810010615)
Supplement: Supplementary file 2 [file e-66-0o923-Isup2.hkl]

# 
# h,k,l, Fc-squared, Fo-squared, sigma(Fo-squared) and status flag 
# 
data_I
_shelx_title ' b-2 in P2(1)/n' 
_shelx_refln_list_code          4 
_shelx_F_calc_maximum      209.01 
_exptl_crystal_F_000       544.00 
_reflns_d_resolution_high  0.7700 
 
loop_ 
 _symmetry_equiv_pos_as_xyz 
 'x, y, z' 
 '-x+1/2, y+1/2, -z+1/2' 
 '-x, -y, -z' 
 'x-1/2, -y-1/2, z-1/2' 
 
_cell_length_a     6.0040 
_cell_length_b    16.8310 
_cell_length_c    11.5570 
_cell_angle_alpha  90.000 
_cell_angle_beta   94.376 
_cell_angle_gamma  90.000 
 
_shelx_F_squared_multiplier     1.000 
 
loop_ 
 _refln_index_h 
 _refln_index_k 
 _refln_index_l 
 _refln_F_squared_calc 
 _refln_F_squared_meas 
 _refln_F_squared_sigma 
 _refln_observed_status 
   2   0   0      278.10      260.22     27.84 o 
   4   0   0      821.85      805.09     95.57 o 
   6   0   0      248.76      270.24     37.81 o 
   1   1   0     2555.27     2774.25    122.28 o 
   2   1   0     2267.75     2041.64     95.08 o 
   3   1   0       42.81       43.22      2.98 o 
   4   1   0      235.31      232.50     11.24 o 
   5   1   0       38.80       40.72      4.95 o 
   6   1   0     1210.89     1653.05    108.22 o 
   7   1   0        0.98       -0.53      2.46 o 
   1   2   0       11.24       11.95      1.12 o 
   2   2   0      338.91      297.33     15.92 o 
   3   2   0       11.18       12.28      1.67 o 
   4   2   0        8.97        9.66      2.31 o 
   5   2   0        6.33        7.07      2.29 o 
   6   2   0       52.99       71.61     10.13 o 
   7   2   0        0.66        0.41      1.88 o 
   1   3   0     7791.25    10292.00    833.36 o 
   2   3   0     2319.52     2278.64    119.57 o 
   3   3   0      274.83      277.08     15.28 o 
   4   3   0      301.56      311.47     14.47 o 
   5   3   0       82.71       92.99      8.05 o 
   6   3   0      285.79      368.73     22.12 o 
   7   3   0        6.55        6.20      3.15 o 
   0   4   0     2317.51     2978.05    236.10 o 
   1   4   0      162.50      205.78      9.65 o 
   2   4   0        0.09        0.56      0.75 o 
   3   4   0       90.39       91.21      4.53 o 
   4   4   0     1124.01     1056.63     49.54 o 
   5   4   0     1082.25     1122.97     53.32 o 
   6   4   0       87.09       86.14      7.24 o 
   7   4   0        0.03        1.52      5.11 o 
   1   5   0      375.00      451.95     26.97 o 
   2   5   0      563.62      508.75     34.41 o 
   3   5   0      290.25      306.81     14.77 o 
   4   5   0       10.42       12.24      1.95 o 
   5   5   0      253.95      287.97     22.35 o 
   6   5   0        3.70        5.13      2.15 o 
   7   5   0        0.09        1.21      3.68 o 
   0   6   0      910.75     1188.60     85.37 o 
   1   6   0      226.89      293.03     13.78 o 
   2   6   0        5.45        6.72      1.43 o 
   3   6   0        6.27        6.56      1.24 o 
   4   6   0        1.60        1.51      0.99 o 
   5   6   0        5.36        4.30      1.78 o 
   6   6   0        2.07        1.47      1.38 o 
   7   6   0        7.45        5.43      4.30 o 
   1   7   0       60.85       76.41      7.26 o 
   2   7   0      605.27      558.21     25.48 o 
   3   7   0       99.90       80.51      6.82 o 
   4   7   0        0.47        1.05      0.84 o 
   5   7   0      134.41      148.35     16.00 o 
   6   7   0      127.85      138.15     14.98 o 
   7   7   0        0.06       -0.88      3.14 o 
   0   8   0     3059.19     3222.72    278.37 o 
   1   8   0       53.92       61.16      6.25 o 
   2   8   0      130.13      133.80      9.01 o 
   3   8   0       62.61       56.95      5.37 o 
   4   8   0      900.32      950.18     59.52 o 
   5   8   0       43.12       38.47      5.82 o 
   6   8   0      120.16      116.03     14.49 o 
   7   8   0        5.24        6.60      3.86 o 
   1   9   0      385.92      543.98     33.38 o 
   2   9   0     1304.97     1264.63     68.37 o 
   3   9   0        1.19        0.50      0.77 o 
   4   9   0      150.51      155.23     16.04 o 
   5   9   0       53.79       54.45      8.57 o 
   6   9   0       47.23       47.05      9.43 o 
   7   9   0        8.44        8.26      5.30 o 
   0  10   0      380.90      396.85     37.51 o 
   1  10   0       74.10       81.13      9.76 o 
   2  10   0       94.62       93.85      8.59 o 
   3  10   0        2.40        2.58      1.21 o 
   4  10   0      114.76      116.34     12.63 o 
   5  10   0        7.57        6.58      4.39 o 
   6  10   0        0.24        0.85      2.44 o 
   1  11   0        2.96        2.68      2.77 o 
   2  11   0      580.39      597.42     35.99 o 
   3  11   0        5.70        2.93      1.50 o 
   4  11   0        6.03        5.03      3.05 o 
   5  11   0        0.34       17.49     13.98 o 
   6  11   0      277.11      324.30     28.62 o 
   0  12   0     4925.23     5170.89    686.65 o 
   1  12   0      326.82      362.31     26.52 o 
   2  12   0       18.46       16.19      4.57 o 
   3  12   0        3.43        2.87      1.72 o 
   4  12   0      131.03      150.51     14.59 o 
   5  12   0       24.60       29.35     16.41 o 
   6  12   0       29.18       22.49      8.53 o 
   1  13   0       76.91       79.19     10.98 o 
   2  13   0       56.39       56.86      8.27 o 
   3  13   0       14.59       15.99      3.31 o 
   4  13   0       47.61       50.97     13.57 o 
   5  13   0        0.01        1.23      3.07 o 
   6  13   0       39.66       43.02     14.09 o 
   0  14   0      175.19      169.83     22.86 o 
   1  14   0       11.34        7.73      4.92 o 
   2  14   0       39.03       41.26      8.35 o 
   3  14   0        0.43        0.77      1.15 o 
   4  14   0       41.08       32.02     12.65 o 
   5  14   0        6.26        7.16      4.19 o 
   1  15   0       39.42       37.40      8.47 o 
   2  15   0      275.89      278.18     25.04 o 
   3  15   0        0.02       -0.04      1.13 o 
   4  15   0       63.57       52.01     19.36 o 
   5  15   0        1.07       24.63     20.60 o 
   0  16   0      726.34      737.22    151.37 o 
   1  16   0       61.36       64.10     13.41 o 
   2  16   0        9.37        5.18      4.95 o 
   3  16   0       18.71       14.28      3.87 o 
   4  16   0      190.18      200.41     36.13 o 
   5  16   0       62.67       73.17     12.86 o 
   1  17   0        0.00       -0.10      2.45 o 
   2  17   0      101.20       84.81     14.53 o 
   3  17   0        0.61        1.19      3.36 o 
   4  17   0       39.02       38.81     16.14 o 
   0  18   0       42.72       30.41     22.52 o 
   1  18   0        6.77        2.75      4.41 o 
   2  18   0        9.01        5.56      4.53 o 
   3  18   0        0.54        0.77      5.06 o 
   4  18   0       17.00       16.84     15.18 o 
   1  19   0       93.44       60.20     42.45 o 
   2  19   0      106.77      105.97     18.28 o 
   3  19   0       13.11        7.59      7.85 o 
   0  20   0       71.02       74.21     62.45 o 
   1  20   0       77.41       52.72     25.44 o 
   2  20   0        1.72        2.40      3.59 o 
   3  20   0        3.66        3.46      9.91 o 
   1  21   0       51.82       16.47     14.02 o 
   2  21   0       13.04       11.45      7.34 o 
  -7   0   1        2.43        0.95      2.30 o 
  -5   0   1      998.76     1012.00    215.03 o 
  -3   0   1      154.04      123.22     15.34 o 
  -1   0   1      790.18      582.77     35.93 o 
   1   0   1     1029.12      954.87    128.16 o 
   3   0   1       82.75       79.29      7.78 o 
   5   0   1     1963.54     2336.57    189.28 o 
   7   0   1        6.67       -0.78      3.23 o 
  -7   1   1        2.18        2.67      2.31 o 
  -6   1   1        0.44        2.81      2.40 o 
  -5   1   1       97.26      108.27      8.99 o 
  -4   1   1       13.33       12.82      2.55 o 
  -3   1   1        8.44        4.03      1.15 o 
  -2   1   1      666.55      682.25     31.00 o 
  -1   1   1     4320.06     4035.94    184.24 o 
   1   1   1     1040.03     1107.56     61.36 o 
   2   1   1      711.67      767.62     44.16 o 
   3   1   1     1019.92      940.18     58.38 o 
   4   1   1       51.72       55.25      4.86 o 
   5   1   1      132.54      141.15      9.79 o 
   6   1   1      213.87      254.54     24.98 o 
   7   1   1       27.73       27.74     11.67 o 
  -7   2   1       16.62       12.99      3.69 o 
  -6   2   1       25.53       26.92      5.11 o 
  -5   2   1       55.67       64.07      5.86 o 
  -4   2   1        1.14        0.17      0.89 o 
  -3   2   1       14.26       12.22      1.47 o 
  -2   2   1      435.63      371.58     23.43 o 
  -1   2   1      696.32      608.49     35.15 o 
   0   2   1     2017.74     2371.81    115.74 o 
   1   2   1      903.99      812.33     70.70 o 
   2   2   1      119.44      111.14      4.38 o 
   3   2   1      444.43      458.45     40.71 o 
   4   2   1      145.75      153.80      8.57 o 
   5   2   1        7.12        6.27      2.31 o 
   6   2   1       52.18       43.74      7.40 o 
   7   2   1       52.35       32.39     13.15 o 
  -7   3   1       13.31       13.33      5.22 o 
  -6   3   1        6.71        7.34      3.07 o 
  -5   3   1      687.22      786.10     53.02 o 
  -4   3   1      799.23      743.45     51.33 o 
  -3   3   1      618.92      529.08     36.80 o 
  -2   3   1       71.61       74.66      4.88 o 
  -1   3   1        5.93        3.27      1.47 o 
   0   3   1      227.03      231.91     14.37 o 
   1   3   1    10946.06    13113.88   1036.35 o 
   2   3   1      997.91     1114.11     47.52 o 
   3   3   1     1436.12     1374.22     71.55 o 
   4   3   1        1.87        1.05      1.43 o 
   5   3   1        1.69        1.40      1.72 o 
   6   3   1       19.43       16.95      3.10 o 
   7   3   1      293.05      361.07     93.17 o 
  -7   4   1       28.03       45.43     12.73 o 
  -6   4   1       35.53       43.77      5.96 o 
  -5   4   1      583.10      626.65     32.35 o 
  -4   4   1      964.57     1063.91     46.69 o 
  -3   4   1     2060.41     1979.26     93.50 o 
  -2   4   1      148.82      147.68      9.06 o 
  -1   4   1      981.35     1175.01     55.04 o 
   0   4   1     5669.53     7268.54    529.08 o 
   1   4   1    43683.98    49972.80   6628.04 o 
   2   4   1       77.63       87.77      7.98 o 
   3   4   1      248.59      260.50     11.35 o 
   4   4   1       56.64       59.03      3.93 o 
   5   4   1      270.88      286.06     13.99 o 
   6   4   1       39.63       34.63      4.33 o 
   7   4   1       31.04       28.95      9.68 o 
  -7   5   1        5.36        3.51      7.45 o 
  -6   5   1       41.75       42.71      4.97 o 
  -5   5   1      870.22      894.08     64.78 o 
  -4   5   1      106.18      104.18      5.48 o 
  -3   5   1     1587.52     1464.82     95.85 o 
  -2   5   1      114.12      118.45     10.39 o 
  -1   5   1     1702.63     1929.31     98.81 o 
   0   5   1     3967.16     5186.70    344.65 o 
   1   5   1     2060.79     2392.44    121.76 o 
   2   5   1     1589.61     1748.85    109.86 o 
   3   5   1      834.14      876.05     48.51 o 
   4   5   1      355.07      350.19     13.46 o 
   5   5   1       46.85       50.66      3.76 o 
   6   5   1        0.02       -0.08      0.84 o 
   7   5   1      137.47      153.55     24.35 o 
  -7   6   1        0.05        1.70      2.96 o 
  -6   6   1      155.56      185.47     12.01 o 
  -5   6   1      121.76      125.93      8.45 o 
  -4   6   1        3.22        4.12      1.53 o 
  -3   6   1      109.85      129.46      8.07 o 
  -2   6   1     1991.55     2171.99    155.27 o 
  -1   6   1      137.88      156.04     10.57 o 
   0   6   1      661.95      773.61     35.89 o 
   1   6   1      881.41      931.05     41.79 o 
   2   6   1     1410.13     1426.58    157.34 o 
   3   6   1      110.91       96.64      7.53 o 
   4   6   1      132.32      120.01      9.86 o 
   5   6   1       33.21       30.66      7.80 o 
   6   6   1        0.37       -1.00      2.63 o 
   7   6   1        0.03       -0.12      1.82 o 
  -7   7   1       50.76       52.35     12.49 o 
  -6   7   1        0.32        0.71      1.07 o 
  -5   7   1      660.63      747.34     39.07 o 
  -4   7   1      383.67      364.36     16.20 o 
  -3   7   1      597.74      561.98     35.34 o 
  -2   7   1      576.27      609.17     33.76 o 
  -1   7   1      629.60      659.57     32.61 o 
   0   7   1       16.98       20.72      3.40 o 
   1   7   1      312.17      364.11     17.77 o 
   2   7   1     1677.44     1737.81     77.09 o 
   3   7   1      784.88      836.55     61.80 o 
   4   7   1       32.02       32.92      6.41 o 
   5   7   1       34.59       33.46      8.68 o 
   6   7   1       15.71       11.89      6.26 o 
   7   7   1      162.88      206.49     34.90 o 
  -7   8   1        9.27        3.40      7.77 o 
  -6   8   1        3.06        3.71      3.12 o 
  -5   8   1       50.60       43.15      3.87 o 
  -4   8   1     1237.52     1168.43     52.40 o 
  -3   8   1      754.15      704.25     30.97 o 
  -2   8   1       53.44       45.28      5.08 o 
  -1   8   1      713.64      820.17     46.12 o 
   0   8   1        5.98        3.34      2.22 o 
   1   8   1     5501.52     6736.34    512.80 o 
   2   8   1      724.73      781.11     47.78 o 
   3   8   1       99.49      110.91     13.54 o 
   4   8   1       22.91       18.77      6.46 o 
   5   8   1       91.42      114.12     11.22 o 
   6   8   1       46.15       39.68     10.02 o 
   7   8   1        7.48        3.13      4.65 o 
  -7   9   1       29.04        4.86     14.57 o 
  -6   9   1        0.93       -0.62      1.87 o 
  -5   9   1        3.07        1.84      1.18 o 
  -4   9   1      671.90      642.61     46.31 o 
  -3   9   1      251.64      223.79     12.39 o 
  -2   9   1      437.45      465.70     35.37 o 
  -1   9   1       16.41        7.34      2.38 o 
   0   9   1       99.70       97.62      8.10 o 
   1   9   1      418.68      483.98     26.90 o 
   2   9   1       86.99       91.20      5.84 o 
   3   9   1      207.37      220.05     19.67 o 
   4   9   1        0.28       -0.53      1.78 o 
   5   9   1        0.06       -1.41      3.02 o 
   6   9   1       10.31       11.43      4.56 o 
   7   9   1       68.66       77.19     13.59 o 
  -6  10   1       28.27       26.93      6.92 o 
  -5  10   1       13.99       11.71      4.79 o 
  -4  10   1        8.59        5.65      2.54 o 
  -3  10   1       85.24       80.64      7.07 o 
  -2  10   1      466.02      512.71     27.78 o 
  -1  10   1      240.83      295.05     19.10 o 
   0  10   1        4.18        2.38      2.12 o 
   1  10   1       51.92       51.83      7.14 o 
   2  10   1       35.79       29.18      3.95 o 
   3  10   1        1.64       -2.36      3.91 o 
   4  10   1      134.81      132.34     14.72 o 
   5  10   1        0.79       -1.24      2.26 o 
   6  10   1        0.33       -2.28      3.87 o 
  -6  11   1        0.09        0.19      2.51 o 
  -5  11   1      182.01      186.88     16.70 o 
  -4  11   1        6.47        1.69      1.82 o 
  -3  11   1       67.44       62.34      6.61 o 
  -2  11   1       37.59       34.70      5.92 o 
  -1  11   1      854.45      956.61     57.40 o 
   0  11   1       55.82       47.93      6.46 o 
   1  11   1        5.07        3.74      2.63 o 
   2  11   1       74.40       77.92      8.51 o 
   3  11   1      120.11      114.81     21.14 o 
   4  11   1       17.76       11.96      4.59 o 
   5  11   1        2.96        1.85      3.57 o 
   6  11   1        9.99       12.64      5.18 o 
  -6  12   1       37.51       21.28     20.82 o 
  -5  12   1      194.39      197.43     20.03 o 
  -4  12   1       12.65       11.61      3.08 o 
  -3  12   1      281.10      300.53     21.85 o 
  -2  12   1       12.74        9.65      3.94 o 
  -1  12   1       24.80       17.05      5.04 o 
   0  12   1        2.79        3.53      3.85 o 
   1  12   1     1080.27     1162.71     71.58 o 
   2  12   1      139.00      142.39     10.39 o 
   3  12   1      164.80      142.41      8.51 o 
   4  12   1       26.03       23.20     10.61 o 
   5  12   1      410.43      438.92     56.19 o 
   6  12   1       14.08       18.21      7.28 o 
  -6  13   1        1.97        5.84     14.07 o 
  -5  13   1       23.72       20.73      5.25 o 
  -4  13   1       58.24       56.24      5.87 o 
  -3  13   1      387.18      379.66     23.50 o 
  -2  13   1        4.31        2.45      2.17 o 
  -1  13   1      346.97      360.43     28.59 o 
   0  13   1        3.00        2.85      3.08 o 
   1  13   1      178.94      193.49     18.62 o 
   2  13   1        0.69        0.81      1.70 o 
   3  13   1      381.61      357.99     15.88 o 
   4  13   1       29.31       27.64     14.49 o 
   5  13   1       10.95       11.41      6.04 o 
   6  13   1        6.14        6.15      6.69 o 
  -5  14   1        5.89       34.99     25.85 o 
  -4  14   1        2.15        1.76      1.83 o 
  -3  14   1       80.49       79.35      9.33 o 
  -2  14   1       65.79       65.75      9.47 o 
  -1  14   1        4.87        6.74      3.83 o 
   0  14   1        7.33        5.54      4.40 o 
   1  14   1      214.25      251.18     26.27 o 
   2  14   1       26.12       14.10      4.52 o 
   3  14   1      114.80       92.79      5.96 o 
   4  14   1        4.28        1.83      4.21 o 
   5  14   1        9.25        8.07      5.78 o 
  -5  15   1      128.08      143.23     18.57 o 
  -4  15   1        4.50        3.44      4.87 o 
  -3  15   1       15.91       15.18      3.58 o 
  -2  15   1       23.12       20.96      5.72 o 
  -1  15   1      352.93      371.90     51.33 o 
   0  15   1       15.55       10.66      5.11 o 
   1  15   1      101.73      108.13     14.56 o 
   2  15   1       36.07       30.86      6.28 o 
   3  15   1      187.09      189.77     11.31 o 
   4  15   1        1.40        0.89      5.31 o 
   5  15   1        0.25        1.47      2.67 o 
  -5  16   1       32.82       32.82     13.95 o 
  -4  16   1       64.48       50.70     13.32 o 
  -3  16   1        9.36       10.64      4.43 o 
  -2  16   1        4.88        4.42      3.65 o 
  -1  16   1       16.98       13.97      6.33 o 
   0  16   1      341.27      370.36     41.64 o 
   1  16   1      631.02      752.88     79.10 o 
   2  16   1      101.21      111.58     14.83 o 
   3  16   1        0.38        0.70      1.16 o 
   4  16   1        0.00       24.96     28.11 o 
   5  16   1       67.42       75.90     14.80 o 
  -4  17   1        0.09       -1.07      4.44 o 
  -3  17   1        2.12        2.81      2.73 o 
  -2  17   1        1.22        1.13      2.58 o 
  -1  17   1       11.91        8.34      7.91 o 
   0  17   1      129.74      119.44     28.09 o 
   1  17   1        2.61        0.01      3.38 o 
   2  17   1       37.86       23.48      7.88 o 
   3  17   1       19.76       13.36      8.07 o 
   4  17   1        8.65        4.47      6.36 o 
  -4  18   1        7.89        7.51      6.87 o 
  -3  18   1        5.36        4.96      3.42 o 
  -2  18   1        9.23        7.15      4.04 o 
  -1  18   1        6.15        0.94      3.87 o 
   0  18   1       10.46        7.09      6.44 o 
   1  18   1      139.31      139.61     50.49 o 
   2  18   1       10.84        5.88      4.16 o 
   3  18   1       10.33        8.95      7.94 o 
   4  18   1        0.08        0.22      5.12 o 
  -3  19   1       15.55       15.17     10.55 o 
  -2  19   1       17.02        9.62      7.22 o 
  -1  19   1       15.23        8.88      6.90 o 
   0  19   1        0.39        1.81      6.30 o 
   1  19   1       15.64        7.61      8.95 o 
   2  19   1       43.52       32.64     10.10 o 
   3  19   1       28.60       33.36     11.79 o 
  -3  20   1       50.33       44.52     24.58 o 
  -2  20   1       21.82        7.30      6.01 o 
  -1  20   1        8.46        6.68      6.49 o 
   0  20   1        5.88        1.21      4.14 o 
   1  20   1       57.81       42.05     30.70 o 
   2  20   1        8.52        5.34      5.28 o 
   3  20   1        5.13        7.27      9.53 o 
  -2  21   1        6.81       26.00     28.04 o 
  -1  21   1        0.02       -1.36      8.08 o 
   0  21   1       12.38        1.98      6.75 o 
   1  21   1        0.91        0.79      4.96 o 
   2  21   1       33.36       33.74     25.37 o 
  -6   0   2        0.53        1.99      3.34 o 
  -4   0   2      472.95      438.73     41.27 o 
  -2   0   2     3067.68     1974.00    709.13 o 
   0   0   2     7795.94     9085.34    983.49 o 
   2   0   2     3296.33     3557.62    275.23 o 
   4   0   2      393.14      405.29     21.76 o 
   6   0   2       41.87       31.85     14.15 o 
  -7   1   2       71.64       90.02      8.24 o 
  -6   1   2       21.39       20.02      4.74 o 
  -5   1   2      274.88      236.00     11.98 o 
  -4   1   2       28.21       26.37      3.70 o 
  -3   1   2     3867.91     3855.45    263.21 o 
  -2   1   2     4115.62     4351.54    308.84 o 
  -1   1   2     1004.54      860.98     62.03 o 
   0   1   2     1697.11     1755.55     80.56 o 
   1   1   2      240.64      276.20     13.20 o 
   2   1   2      348.34      286.09     18.59 o 
   3   1   2      168.56      203.08      9.03 o 
   4   1   2      367.61      359.45     19.15 o 
   5   1   2      364.23      386.65     24.13 o 
   6   1   2      113.77      108.03     27.68 o 
   7   1   2        8.48        4.07      4.53 o 
  -7   2   2       15.40       19.28      5.23 o 
  -6   2   2       42.65       34.96      6.24 o 
  -5   2   2      664.32      745.61     48.74 o 
  -4   2   2        8.65       12.19      2.18 o 
  -3   2   2        2.78        5.46      1.13 o 
  -2   2   2      476.36      521.51     26.56 o 
  -1   2   2     6317.05     7200.64    601.83 o 
   0   2   2      486.48      532.74     25.55 o 
   1   2   2     3222.23     3880.39    187.63 o 
   2   2   2       69.78       69.03      3.76 o 
   3   2   2     1752.74     1984.90     83.47 o 
   4   2   2       58.68       63.27      4.68 o 
   5   2   2      146.69      171.04     12.06 o 
   6   2   2      258.10      298.81     23.63 o 
   7   2   2       21.75       19.85      9.67 o 
  -7   3   2       92.57      123.05     13.50 o 
  -6   3   2        1.01       -1.36      1.61 o 
  -5   3   2      138.22      155.12     11.53 o 
  -4   3   2      228.46      234.76     16.02 o 
  -3   3   2      141.67      112.71      7.23 o 
  -2   3   2       68.06       50.47      3.77 o 
  -1   3   2      587.18      606.88     22.08 o 
   0   3   2     3636.54     4563.86    291.01 o 
   1   3   2     9087.64    11110.91    847.68 o 
   2   3   2      167.15      141.17      8.49 o 
   3   3   2      417.85      425.74     25.91 o 
   4   3   2      295.45      301.09     15.02 o 
   5   3   2       53.44       48.76      6.07 o 
   6   3   2       35.85       32.32      5.30 o 
   7   3   2       13.57        8.98      6.29 o 
  -7   4   2        1.41        1.66      2.52 o 
  -6   4   2        0.00        0.53      1.69 o 
  -5   4   2      160.27      145.48     14.03 o 
  -4   4   2     1019.83     1009.30     42.50 o 
  -3   4   2       36.40       29.77      2.76 o 
  -2   4   2       30.14       21.52      1.92 o 
  -1   4   2        1.57        1.27      1.61 o 
   0   4   2        1.20       -0.27      0.65 o 
   1   4   2      773.77      764.11     52.99 o 
   2   4   2     3653.16     4147.68    278.85 o 
   3   4   2      175.63      180.20     10.60 o 
   4   4   2      199.17      182.27     11.53 o 
   5   4   2       11.86        7.90      1.67 o 
   6   4   2      258.67      281.28     20.41 o 
   7   4   2       34.92       29.75      8.55 o 
  -7   5   2       98.95      121.72     22.46 o 
  -6   5   2       45.70       55.78      8.10 o 
  -5   5   2        1.89        1.69      1.31 o 
  -4   5   2      165.83      176.00     10.36 o 
  -3   5   2      553.08      558.84     26.38 o 
  -2   5   2      215.31      227.69     11.78 o 
  -1   5   2     1360.91     1580.68     81.66 o 
   0   5   2      218.25      203.40     11.54 o 
   1   5   2      206.13      254.25     22.20 o 
   2   5   2     1018.09     1194.37     78.89 o 
   3   5   2        0.22        0.13      1.10 o 
   4   5   2      244.08      247.99     18.30 o 
   5   5   2        2.65        5.56      3.66 o 
   6   5   2       33.93       30.63      7.02 o 
   7   5   2        1.81        5.08      4.83 o 
  -7   6   2       21.22       14.76      9.72 o 
  -6   6   2        8.45        8.53      2.27 o 
  -5   6   2       38.01       36.09      3.80 o 
  -4   6   2       43.49       33.59      3.43 o 
  -3   6   2      493.77      539.80     26.88 o 
  -2   6   2        5.77        6.95      1.95 o 
  -1   6   2     4080.46     4732.62    319.89 o 
   0   6   2       91.72      121.35      8.08 o 
   1   6   2      136.14      145.48     10.68 o 
   2   6   2        5.61       11.19      4.33 o 
   3   6   2      274.18      231.51     14.00 o 
   4   6   2       40.85       41.23      8.82 o 
   5   6   2      231.93      234.51     23.34 o 
   6   6   2        1.90        0.63      3.55 o 
   7   6   2       48.54       52.79     18.96 o 
  -7   7   2       31.94       18.81     13.47 o 
  -6   7   2       30.57       31.69      4.27 o 
  -5   7   2        0.99        0.98      1.30 o 
  -4   7   2     1104.04     1181.80     71.99 o 
  -3   7   2      264.08      241.81     11.11 o 
  -2   7   2      682.52      662.77     32.91 o 
  -1   7   2       85.37       84.19      9.36 o 
   0   7   2      223.41      226.18     12.30 o 
   1   7   2      607.54      611.18     47.73 o 
   2   7   2     1384.03     1386.26    129.57 o 
   3   7   2       12.01       13.61      4.29 o 
   4   7   2      133.46      123.78     11.10 o 
   5   7   2       39.02       29.67      8.94 o 
   6   7   2       14.69        9.93      4.81 o 
   7   7   2       28.35       24.70      7.60 o 
  -7   8   2        0.23       -1.46      6.43 o 
  -6   8   2        0.14        0.75      1.07 o 
  -5   8   2       28.67       26.73      3.54 o 
  -4   8   2      907.34      985.94     52.10 o 
  -3   8   2      151.88      132.09      7.11 o 
  -2   8   2      616.33      567.93     27.64 o 
  -1   8   2        8.80        8.44      2.80 o 
   0   8   2      397.99      455.26     25.12 o 
   1   8   2     1427.38     1711.03     85.85 o 
   2   8   2     6916.93     7906.02    782.93 o 
   3   8   2       64.73       71.23     10.10 o 
   4   8   2      117.16      109.50     13.44 o 
   5   8   2       47.92       38.80      9.09 o 
   6   8   2      134.21      154.94     20.15 o 
   7   8   2       49.75       54.49     16.61 o 
  -7   9   2       27.37       -1.21     10.80 o 
  -6   9   2        3.52        0.82      2.07 o 
  -5   9   2      116.30       99.45      6.79 o 
  -4   9   2      500.57      511.22     30.67 o 
  -3   9   2      258.24      237.70     17.31 o 
  -2   9   2     1550.50     1549.88    107.22 o 
  -1   9   2        0.02        0.36      1.31 o 
   0   9   2      377.81      430.05     24.42 o 
   1   9   2     3880.33     4359.26    263.57 o 
   2   9   2       20.97       19.38      3.38 o 
   3   9   2       68.51       76.87     10.10 o 
   4   9   2      266.95      255.09     22.19 o 
   5   9   2      160.63      188.91     19.47 o 
   6   9   2       21.48       12.38      8.27 o 
  -6  10   2        1.07       -1.09      3.67 o 
  -5  10   2      185.11      173.28     10.55 o 
  -4  10   2      156.59      159.12     12.15 o 
  -3  10   2       33.46       17.86      4.46 o 
  -2  10   2      291.10      290.01     22.30 o 
  -1  10   2     1965.54     2313.51    145.01 o 
   0  10   2        3.39        1.83      1.80 o 
   1  10   2        0.26        0.11      1.17 o 
   2  10   2      771.26      806.73     41.82 o 
   3  10   2      524.46      582.95     55.11 o 
   4  10   2      168.70      159.80     15.09 o 
   5  10   2       24.66       21.97      7.50 o 
   6  10   2       19.80       15.94      6.37 o 
  -6  11   2       23.15       15.11      8.81 o 
  -5  11   2        0.53       -0.12      1.15 o 
  -4  11   2      342.86      314.81     18.99 o 
  -3  11   2      300.17      287.46     27.07 o 
  -2  11   2      259.33      252.89     22.27 o 
  -1  11   2      157.74      174.93     15.75 o 
   0  11   2      159.48      170.52     14.92 o 
   1  11   2       75.80       91.61      9.34 o 
   2  11   2       19.38       20.92      3.22 o 
   3  11   2      238.50      270.47     35.93 o 
   4  11   2      232.37      237.00     21.83 o 
   5  11   2       17.35       14.61      5.86 o 
   6  11   2        9.50       11.69      6.61 o 
  -6  12   2        5.01        7.98     11.10 o 
  -5  12   2       25.88       22.34      5.60 o 
  -4  12   2        6.84        3.96      2.76 o 
  -3  12   2     1267.89     1297.61     87.91 o 
  -2  12   2       42.16       40.83      6.87 o 
  -1  12   2       16.12       12.68      3.98 o 
   0  12   2      644.49      741.17     47.00 o 
   1  12   2      177.72      193.66     18.70 o 
   2  12   2      423.71      417.93     22.64 o 
   3  12   2      249.78      248.54     27.47 o 
   4  12   2       44.90       36.56     20.38 o 
   5  12   2        0.38       -0.28      2.48 o 
   6  12   2       26.82       34.01      8.51 o 
  -6  13   2        0.02       -0.31      4.52 o 
  -5  13   2       24.35       17.62      6.50 o 
  -4  13   2      130.94      114.20      8.65 o 
  -3  13   2      258.63      273.23     21.42 o 
  -2  13   2       23.65       27.67      5.65 o 
  -1  13   2       31.47       28.60      6.30 o 
   0  13   2       12.39       11.88      5.01 o 
   1  13   2      234.94      270.96     24.03 o 
   2  13   2      176.90      153.10      9.74 o 
   3  13   2       53.63       26.26      8.77 o 
   4  13   2       46.05       36.74     17.63 o 
   5  13   2       78.23       79.48     15.07 o 
   6  13   2       27.97       26.34      8.13 o 
  -5  14   2      131.41      147.14     24.11 o 
  -4  14   2        0.13        0.41      1.21 o 
  -3  14   2       21.69       28.23     12.48 o 
  -2  14   2       12.82       18.20      6.88 o 
  -1  14   2      242.92      255.51     22.09 o 
   0  14   2        5.25        7.28      4.47 o 
   1  14   2       24.37       12.80      6.16 o 
   2  14   2       87.08       77.68     10.53 o 
   3  14   2        1.47        1.49      3.90 o 
   4  14   2        0.57       -1.43      4.02 o 
   5  14   2        9.00        8.49      4.99 o 
  -5  15   2       28.00       27.77     12.58 o 
  -4  15   2       13.00       11.95      2.85 o 
  -3  15   2        8.26        7.34      4.09 o 
  -2  15   2        3.25        4.08      4.37 o 
  -1  15   2        0.61        1.39      3.56 o 
   0  15   2        8.64        9.08      6.07 o 
   1  15   2      125.61      110.11     14.77 o 
   2  15   2       59.84       50.58      7.70 o 
   3  15   2       97.87       89.07     13.39 o 
   4  15   2        5.09        7.50      6.58 o 
   5  15   2        0.83        0.16      3.31 o 
  -5  16   2       15.28       18.11     15.68 o 
  -4  16   2       70.61       67.81     17.85 o 
  -3  16   2        1.19        2.08      2.25 o 
  -2  16   2       28.85       22.03      9.68 o 
  -1  16   2       94.18       99.39     18.00 o 
   0  16   2       55.04       40.22     12.82 o 
   1  16   2        0.27        0.86      3.06 o 
   2  16   2        8.02        5.98      3.77 o 
   3  16   2       15.20        8.38      6.83 o 
   4  16   2       68.09       67.07     20.04 o 
   5  16   2        2.03        0.15      3.89 o 
  -4  17   2       11.69       10.30      8.55 o 
  -3  17   2       43.55       46.49      7.19 o 
  -2  17   2      115.49      111.80     15.72 o 
  -1  17   2       14.40       14.60      9.28 o 
   0  17   2        0.09        0.85      4.80 o 
   1  17   2       40.12       39.95     10.55 o 
   2  17   2        1.73        1.61      2.10 o 
   3  17   2        8.25        7.74      6.41 o 
   4  17   2       59.30       48.37     18.38 o 
  -4  18   2       31.96       32.39     14.48 o 
  -3  18   2        1.28        0.83      2.65 o 
  -2  18   2       13.98        8.11      5.47 o 
  -1  18   2      340.21      379.33     51.75 o 
   0  18   2        9.58        5.64      4.33 o 
   1  18   2        4.96        1.57      3.86 o 
   2  18   2       35.68       26.39      8.63 o 
   3  18   2       55.25       48.20     15.39 o 
   4  18   2       18.31       10.35      8.48 o 
  -3  19   2       30.50       15.74      7.10 o 
  -2  19   2       14.37        8.73      5.10 o 
  -1  19   2        0.40        2.26      5.36 o 
   0  19   2      119.14       99.97     44.68 o 
   1  19   2        9.70        8.54      5.28 o 
   2  19   2       43.05       41.05     10.66 o 
   3  19   2        0.72       -0.45      3.57 o 
  -2  20   2       17.03        6.89      6.63 o 
  -1  20   2       14.34        5.59      5.12 o 
   0  20   2        7.41        2.93      6.44 o 
   1  20   2       37.31       17.05     13.44 o 
   2  20   2       53.19       52.17     16.38 o 
  -1  21   2        7.32        2.78      5.31 o 
   0  21   2        0.27        0.50      4.49 o 
   1  21   2       27.09       15.17     11.13 o 
  -7   0   3        0.45       -2.60      3.99 o 
  -5   0   3        6.77        6.13      2.97 o 
  -3   0   3      712.05      764.69     64.14 o 
  -1   0   3      239.22      244.13     17.13 o 
   1   0   3       84.98      103.34     19.59 o 
   3   0   3     2602.37     3137.86    242.71 o 
   5   0   3      267.56      259.82     20.14 o 
   7   0   3       10.43       10.93      9.43 o 
  -7   1   3        1.38        0.46      1.51 o 
  -6   1   3      443.57      458.55     28.04 o 
  -5   1   3        8.83        8.12      2.63 o 
  -4   1   3      138.15      118.06      6.29 o 
  -3   1   3     1322.57     1158.41     96.54 o 
  -2   1   3     1649.06     1490.17     96.50 o 
  -1   1   3       70.25       67.79      5.22 o 
   0   1   3     1610.01     1578.09     67.10 o 
   1   1   3       49.38       44.58      3.11 o 
   2   1   3     1318.66     1390.79     52.66 o 
   3   1   3      671.57      812.27     37.82 o 
   4   1   3        1.09        0.23      0.77 o 
   5   1   3       18.81       14.78      4.64 o 
   6   1   3       31.11       38.31     10.54 o 
   7   1   3       13.32        6.33      6.86 o 
  -7   2   3        7.46        9.50      3.19 o 
  -6   2   3      109.16      116.48     10.10 o 
  -5   2   3       16.11       20.54      3.38 o 
  -4   2   3      538.98      486.59     25.74 o 
  -3   2   3      386.27      362.90     16.50 o 
  -2   2   3     1586.65     1414.31    109.61 o 
  -1   2   3      640.43      643.69     29.60 o 
   0   2   3    18979.30    20921.46   2252.86 o 
   1   2   3       29.40       22.48      2.08 o 
   2   2   3       69.27       80.64      4.41 o 
   3   2   3      101.91      112.44      7.07 o 
   4   2   3     1014.94     1025.85     43.63 o 
   5   2   3        2.03        1.53      1.25 o 
   6   2   3       52.10       36.32     14.01 o 
   7   2   3      107.04      112.05     18.82 o 
  -7   3   3       10.94       10.60      3.38 o 
  -6   3   3      156.00      163.36     14.61 o 
  -5   3   3        9.22       19.65     10.58 o 
  -4   3   3      511.40      457.42     42.78 o 
  -3   3   3      135.43      162.87     11.97 o 
  -2   3   3     2262.24     2158.87    146.28 o 
  -1   3   3     1162.15     1153.47     66.18 o 
   0   3   3      100.03       85.29      6.74 o 
   1   3   3     1285.29     1413.83     55.02 o 
   2   3   3      418.86      395.62     22.22 o 
   3   3   3       59.95       66.29      3.92 o 
   4   3   3       19.57       15.39      2.45 o 
   5   3   3       23.76       20.48      4.29 o 
   6   3   3      364.09      409.31     53.14 o 
   7   3   3       25.62       24.74      7.76 o 
  -7   4   3      128.32      142.47     23.85 o 
  -6   4   3        1.99        2.93      2.98 o 
  -5   4   3       23.73       29.60      5.54 o 
  -4   4   3       50.91       56.60      6.17 o 
  -3   4   3      490.91      508.41     39.18 o 
  -2   4   3      344.42      382.15     23.72 o 
  -1   4   3      892.16      813.93     41.35 o 
   0   4   3       94.44      111.76      6.58 o 
   1   4   3     1666.75     1702.02     77.74 o 
   2   4   3       12.30       14.11      2.20 o 
   3   4   3      659.18      650.03     39.51 o 
   4   4   3        4.66        4.25      0.92 o 
   5   4   3       28.95       30.70      5.01 o 
   6   4   3        0.19        0.15      0.87 o 
   7   4   3       18.19       21.09      9.34 o 
  -7   5   3        0.31        0.46      2.82 o 
  -6   5   3       70.11       90.04      9.05 o 
  -5   5   3        1.07        0.28      1.47 o 
  -4   5   3     1055.18     1016.79     88.22 o 
  -3   5   3       39.52       53.81      9.97 o 
  -2   5   3     3513.95     3666.99    267.33 o 
  -1   5   3     3526.16     4092.76    260.43 o 
   0   5   3        0.04        0.69      0.90 o 
   1   5   3       53.88       51.81      3.80 o 
   2   5   3     2679.17     2511.67    190.86 o 
   3   5   3      569.32      623.04     33.08 o 
   4   5   3       10.43        8.41      3.37 o 
   5   5   3      102.05      104.76     12.28 o 
   6   5   3      143.45      153.57     32.42 o 
   7   5   3       10.32        8.44      5.36 o 
  -7   6   3        0.30        5.10      9.10 o 
  -6   6   3       75.07       93.93     11.84 o 
  -5   6   3      167.73      185.18     15.89 o 
  -4   6   3      727.77      700.14     49.21 o 
  -3   6   3        1.48        1.85      0.84 o 
  -2   6   3      587.27      557.01     29.26 o 
  -1   6   3      935.19      991.70     48.97 o 
   0   6   3     3013.66     3269.56    290.84 o 
   1   6   3       92.56      105.88      8.78 o 
   2   6   3     5650.26     6964.03    560.52 o 
   3   6   3      134.38      144.55     12.08 o 
   4   6   3      848.99      955.09     63.93 o 
   5   6   3      146.80      138.25     18.06 o 
   6   6   3       50.47       46.17     14.02 o 
   7   6   3        2.85       -1.75      3.25 o 
  -7   7   3        9.96       12.75     11.77 o 
  -6   7   3       87.41       93.14     11.60 o 
  -5   7   3       18.28       14.64      4.41 o 
  -4   7   3      423.20      359.63     37.05 o 
  -3   7   3        4.93        4.10      1.46 o 
  -2   7   3        3.35        1.21      1.57 o 
  -1   7   3        6.63        2.33      1.89 o 
   0   7   3        1.25        1.98      1.30 o 
   1   7   3     1642.08     1876.37    105.47 o 
   2   7   3     1609.96     1408.80    166.74 o 
   3   7   3      148.39      173.44     16.71 o 
   4   7   3        9.50        8.80      4.64 o 
   5   7   3       87.46       84.61     10.58 o 
   6   7   3       19.45       18.70      7.97 o 
   7   7   3        1.83       -0.10      3.01 o 
  -6   8   3        0.13       -0.21      2.10 o 
  -5   8   3        0.22        5.90      5.68 o 
  -4   8   3       91.04       84.46      6.48 o 
  -3   8   3      469.42      452.57     30.57 o 
  -2   8   3      645.32      731.08     41.70 o 
  -1   8   3       37.89       41.40      5.43 o 
   0   8   3      245.98      245.65     21.89 o 
   1   8   3      170.68      196.48     16.24 o 
   2   8   3       21.18       22.57      1.94 o 
   3   8   3      139.32      128.16     17.86 o 
   4   8   3      142.70      145.86     15.58 o 
   5   8   3       16.17       20.92      6.34 o 
   6   8   3        0.06        0.35      2.95 o 
  -7   9   3       14.95        8.86     18.94 o 
  -6   9   3       81.89      102.82     12.03 o 
  -5   9   3       19.96       18.52      3.72 o 
  -4   9   3      130.50      115.08      7.56 o 
  -3   9   3       67.22       50.49      4.34 o 
  -2   9   3       50.40       40.27      5.06 o 
  -1   9   3       26.84       33.69      5.80 o 
   0   9   3       10.65       10.96      2.67 o 
   1   9   3      110.19      129.10      9.90 o 
   2   9   3      111.43      102.21      6.12 o 
   3   9   3      166.42      146.37     17.52 o 
   4   9   3       78.80       59.95     10.13 o 
   5   9   3       61.03       51.04      9.65 o 
   6   9   3      115.53      127.91     19.87 o 
  -6  10   3       62.92       57.02     14.38 o 
  -5  10   3       20.07       16.74      3.86 o 
  -4  10   3      252.76      260.07     16.42 o 
  -3  10   3      383.55      357.29     33.80 o 
  -2  10   3      368.39      354.96     38.02 o 
  -1  10   3        4.82        4.27      3.16 o 
   0  10   3      898.69     1006.07     50.67 o 
   1  10   3        4.33        4.34      2.13 o 
   2  10   3       38.72       31.95      4.80 o 
   3  10   3      129.43      125.49     19.68 o 
   4  10   3       56.53       75.69     13.49 o 
   5  10   3        2.23        1.10      3.53 o 
   6  10   3       11.19        9.58      6.51 o 
  -6  11   3        4.14       -2.91     14.08 o 
  -5  11   3       11.48        8.62      2.24 o 
  -4  11   3       48.74       50.85      5.46 o 
  -3  11   3      343.99      331.12     28.54 o 
  -2  11   3      132.41      105.72     13.84 o 
  -1  11   3       45.45       42.10      5.94 o 
   0  11   3       66.46       68.13      5.70 o 
   1  11   3      126.50      140.91      9.49 o 
   2  11   3      430.73      484.88     30.33 o 
   3  11   3      473.40      524.85     55.23 o 
   4  11   3        5.74        8.30      5.37 o 
   5  11   3        2.28        4.90      4.59 o 
   6  11   3        0.18        0.81      3.09 o 
  -6  12   3       28.66       12.50     14.08 o 
  -5  12   3       47.72       34.64      7.72 o 
  -4  12   3       29.38       29.50      4.40 o 
  -3  12   3      204.61      189.57     17.27 o 
  -2  12   3       56.99       51.47      7.11 o 
  -1  12   3       44.19       42.55      6.77 o 
   0  12   3      185.58      189.27     12.32 o 
   1  12   3       25.83       25.36      4.38 o 
   2  12   3      273.62      267.91     20.64 o 
   3  12   3      236.34      246.28     26.48 o 
   4  12   3       20.35       12.64      7.43 o 
   5  12   3       58.86       45.87     16.19 o 
   6  12   3        0.06       -0.51      3.32 o 
  -6  13   3      238.84      145.30     42.73 o 
  -5  13   3       13.42        8.41      7.05 o 
  -4  13   3      144.92      137.46     10.48 o 
  -3  13   3       22.55       18.34      4.50 o 
  -2  13   3      203.58      210.88     19.19 o 
  -1  13   3      164.81      128.35     17.56 o 
   0  13   3        2.12        0.88      1.89 o 
   1  13   3       11.51       10.87      4.11 o 
   2  13   3      881.40      896.97     90.09 o 
   3  13   3       18.98        5.96      5.61 o 
   4  13   3       20.33       12.64      7.70 o 
   5  13   3       24.71       19.92      8.64 o 
  -5  14   3       37.96       29.70     10.11 o 
  -4  14   3      183.95      179.53     12.65 o 
  -3  14   3      233.17      235.45     21.00 o 
  -2  14   3       23.42       23.68      9.43 o 
  -1  14   3       41.85       39.05      8.18 o 
   0  14   3     1981.54     2241.82    148.68 o 
   1  14   3       75.59       77.92      7.99 o 
   2  14   3        1.33        1.53      2.56 o 
   3  14   3      126.05      128.16     20.47 o 
   4  14   3      236.29      251.57     32.44 o 
   5  14   3       26.59       18.11      6.95 o 
  -5  15   3       21.76       19.06     10.12 o 
  -4  15   3       17.89       17.95      4.31 o 
  -3  15   3      136.19      139.21     13.95 o 
  -2  15   3      304.01      327.65     31.88 o 
  -1  15   3       48.83       53.83     10.58 o 
   0  15   3        6.78        7.31      4.04 o 
   1  15   3       26.45       26.64      6.23 o 
   2  15   3        0.76        0.18      1.60 o 
   3  15   3       13.62       15.41      9.85 o 
   4  15   3        7.35        2.07      5.09 o 
   5  15   3       14.02       12.34      6.04 o 
  -5  16   3        1.31        4.91      8.13 o 
  -4  16   3       22.95       19.45      4.70 o 
  -3  16   3       10.64        8.49      4.73 o 
  -2  16   3       94.64       95.74     15.79 o 
  -1  16   3       33.45       36.26      9.22 o 
   0  16   3       14.05       11.77      4.73 o 
   1  16   3      144.25      142.60     17.27 o 
   2  16   3       22.88       17.87      6.92 o 
   3  16   3       11.82       11.81      7.68 o 
   4  16   3       67.92       79.54     27.89 o 
  -4  17   3       15.21       11.86     11.20 o 
  -3  17   3       57.82       52.61      8.45 o 
  -2  17   3      376.69      412.65     39.35 o 
  -1  17   3      344.59      371.23     33.77 o 
   0  17   3        7.13        6.45      3.55 o 
   1  17   3        6.60        2.87      3.46 o 
   2  17   3       65.86       55.62     19.11 o 
   3  17   3       28.83       26.25     10.75 o 
   4  17   3        0.43        0.42      5.00 o 
  -4  18   3       28.24       32.41     14.99 o 
  -3  18   3        1.08       -0.76      2.41 o 
  -2  18   3        0.43        0.34      3.43 o 
  -1  18   3      157.40      152.50     27.21 o 
   0  18   3       24.16       29.13      7.29 o 
   1  18   3        5.22        6.08      4.17 o 
   2  18   3        6.84        6.61      5.30 o 
   3  18   3        0.33       -2.21      5.44 o 
   4  18   3       36.53       66.15     24.88 o 
  -3  19   3        0.33       -1.66      2.54 o 
  -2  19   3        5.17        1.81      4.06 o 
  -1  19   3        1.49       -0.32      3.24 o 
   0  19   3        1.08        0.35      2.63 o 
   1  19   3       27.25       23.98      9.24 o 
   2  19   3       28.98       19.58     10.06 o 
   3  19   3        1.24        0.26      4.73 o 
  -2  20   3       52.56       15.39     13.76 o 
  -1  20   3       10.77        9.53      5.31 o 
   0  20   3       18.45       22.59      8.58 o 
   1  20   3       15.23        7.98      5.20 o 
   2  20   3        6.94        4.25      6.52 o 
  -1  21   3        4.86        1.73      2.86 o 
   0  21   3        0.67        0.87      3.68 o 
   1  21   3        0.00       -1.81      3.10 o 
  -6   0   4      128.11      152.76     15.71 o 
  -4   0   4       64.07       62.14      7.47 o 
  -2   0   4      159.97      191.54     18.94 o 
   0   0   4     1469.67     1410.34     93.66 o 
   2   0   4       32.57       48.90      6.91 o 
   4   0   4      185.31      180.00     14.07 o 
   6   0   4       31.78       25.01     11.62 o 
  -7   1   4      163.81      177.41     12.62 o 
  -6   1   4        3.01        3.47      2.38 o 
  -5   1   4      121.76      127.32     10.31 o 
  -4   1   4       61.02       60.84      4.80 o 
  -3   1   4     2771.78     2681.05    154.78 o 
  -2   1   4        1.91        1.53      2.31 o 
  -1   1   4     2540.48     2577.07    172.92 o 
   0   1   4      264.58      271.12     12.56 o 
   1   1   4      668.02      623.72     34.68 o 
   2   1   4       44.05       51.87      4.07 o 
   3   1   4     2562.78     2285.94    144.41 o 
   4   1   4       10.37        6.96      2.30 o 
   5   1   4       19.68       10.84      3.96 o 
   6   1   4       21.41       11.43      4.63 o 
   7   1   4       67.81       68.67     18.53 o 
  -7   2   4        0.01        0.93      1.97 o 
  -6   2   4        0.55       -0.13      1.25 o 
  -5   2   4      500.60      473.41     24.99 o 
  -4   2   4        4.03        5.26      1.63 o 
  -3   2   4      632.50      679.35     35.74 o 
  -2   2   4     1356.70     1408.48     83.15 o 
  -1   2   4     6449.83     7024.14    509.09 o 
   0   2   4     2028.76     2057.33     94.78 o 
   1   2   4     5970.34     6259.05    403.73 o 
   2   2   4      172.64      174.26      8.03 o 
   3   2   4     1508.64     1639.97     69.62 o 
   4   2   4      231.14      213.47     10.56 o 
   5   2   4      531.41      498.56     45.79 o 
   6   2   4        2.46        1.09      1.73 o 
   7   2   4       27.85       20.75      7.97 o 
  -7   3   4       38.22       47.80      7.70 o 
  -6   3   4       25.86       20.50      5.22 o 
  -5   3   4      249.06      281.33     20.04 o 
  -4   3   4        0.04        0.69      0.73 o 
  -3   3   4      165.67      130.50     16.02 o 
  -2   3   4     1777.69     1949.44    123.97 o 
  -1   3   4       47.71       25.43      4.41 o 
   0   3   4      215.79      212.62     11.88 o 
   1   3   4       27.75       26.89      2.91 o 
   2   3   4        0.56        0.61      0.60 o 
   3   3   4      220.39      187.67      8.68 o 
   4   3   4      190.30      196.56      9.45 o 
   5   3   4       36.72       30.97      4.00 o 
   6   3   4        0.01        0.32      1.33 o 
   7   3   4        2.20        0.41      1.71 o 
  -7   4   4        1.85        1.97      3.66 o 
  -6   4   4       65.04       71.13      8.19 o 
  -5   4   4       42.71       37.00      5.02 o 
  -4   4   4       26.77       28.12      5.84 o 
  -3   4   4       72.80       83.94     10.32 o 
  -2   4   4      221.41      252.66     17.34 o 
  -1   4   4      950.23     1015.28     45.45 o 
   0   4   4      333.22      352.12     15.94 o 
   1   4   4     1882.78     1830.26     99.70 o 
   2   4   4      147.73      167.36      7.95 o 
   3   4   4       57.42       55.71      3.41 o 
   4   4   4      147.66      122.02      7.60 o 
   5   4   4       25.10       22.45      3.67 o 
   6   4   4       11.99       12.29      5.11 o 
   7   4   4        0.92        1.68      3.84 o 
  -7   5   4      101.66      137.19     18.26 o 
  -6   5   4        1.32        2.45      2.69 o 
  -5   5   4      497.92      579.87     38.62 o 
  -4   5   4      193.40      191.23     25.62 o 
  -3   5   4      663.70      571.78     41.64 o 
  -2   5   4       15.42       10.95      3.31 o 
  -1   5   4       85.41       60.67      4.15 o 
   0   5   4       85.74       99.67      5.04 o 
   1   5   4       57.98       55.09      5.27 o 
   2   5   4      176.83      193.60     10.36 o 
   3   5   4      544.53      517.43     28.91 o 
   4   5   4      137.49      140.01     13.44 o 
   5   5   4       64.97       55.45     12.69 o 
   6   5   4        9.37        6.65      4.79 o 
   7   5   4      120.69      131.06     28.08 o 
  -7   6   4        2.54        2.24      3.81 o 
  -6   6   4       18.55       21.86      5.88 o 
  -5   6   4      109.28      105.16     10.31 o 
  -4   6   4      119.07      122.14     13.88 o 
  -3   6   4      424.80      442.15     26.49 o 
  -2   6   4        0.01       -0.25      1.77 o 
  -1   6   4     1215.12     1296.89     68.94 o 
   0   6   4      219.14      252.54     26.28 o 
   1   6   4     4638.60     5236.20    297.44 o 
   2   6   4        3.13        2.95      1.02 o 
   3   6   4      128.44      121.33     11.22 o 
   4   6   4       62.89       54.33      8.83 o 
   5   6   4      206.30      220.24     30.89 o 
   6   6   4        5.22        2.75      3.90 o 
   7   6   4       11.93       12.57      9.11 o 
  -6   7   4        0.37        1.74      3.87 o 
  -5   7   4       73.51       77.98     10.79 o 
  -4   7   4       19.81       27.50      8.91 o 
  -3   7   4      973.06      974.33     88.01 o 
  -2   7   4        0.04       -0.15      0.35 o 
  -1   7   4      698.86      762.53     47.88 o 
   0   7   4       21.31       21.34      4.29 o 
   1   7   4      128.89      137.72      8.16 o 
   2   7   4     1637.94     1646.04    127.55 o 
   3   7   4      133.92      141.26     12.04 o 
   4   7   4        1.11        0.11      2.18 o 
   5   7   4        0.08       -3.58      5.30 o 
   6   7   4        0.46       -1.05      4.02 o 
  -6   8   4        1.86        3.25      3.50 o 
  -5   8   4       28.88       32.52      7.17 o 
  -4   8   4      228.82      272.04     33.36 o 
  -3   8   4       31.97       40.02      9.82 o 
  -2   8   4        6.11        9.63      1.95 o 
  -1   8   4       86.43       93.71      7.83 o 
   0   8   4       61.93       50.70      8.11 o 
   1   8   4        5.49        8.54      2.15 o 
   2   8   4       62.23       65.01      7.01 o 
   3   8   4       26.85       27.34      8.37 o 
   4   8   4       12.44        6.54      4.43 o 
   5   8   4        3.59        7.33      5.34 o 
   6   8   4        8.33       10.61      5.68 o 
  -6   9   4       31.28       37.60      6.51 o 
  -5   9   4      477.44      481.05     74.50 o 
  -4   9   4        1.42        3.52      7.57 o 
  -3   9   4     1097.29     1086.72    100.16 o 
  -2   9   4      198.42      197.02     14.89 o 
  -1   9   4      979.64     1042.98     81.68 o 
   0   9   4      125.92      130.08     15.30 o 
   1   9   4       40.88       40.72      5.93 o 
   2   9   4      161.28      197.24     12.28 o 
   3   9   4      334.83      337.33     30.09 o 
   4   9   4        2.52        5.18      4.56 o 
   5   9   4        9.19       13.01      7.40 o 
   6   9   4        0.03        1.55      3.83 o 
  -6  10   4        0.01       -1.29      3.66 o 
  -5  10   4      295.61      327.96     37.60 o 
  -4  10   4      518.82      511.73     39.56 o 
  -3  10   4      419.33      347.71     26.16 o 
  -2  10   4       95.22       84.54      5.87 o 
  -1  10   4      370.30      333.07     18.16 o 
   0  10   4       39.96       42.55      4.97 o 
   1  10   4     2341.78     2579.69    170.83 o 
   2  10   4       14.19       17.14      2.40 o 
   3  10   4     1601.53     1825.28    155.35 o 
   4  10   4       19.41       15.48      5.93 o 
   5  10   4      275.03      308.76     34.64 o 
   6  10   4       57.93       48.55     17.92 o 
  -6  11   4       74.94      104.88     31.68 o 
  -5  11   4       37.39       47.66     12.87 o 
  -4  11   4       31.82       29.29      9.19 o 
  -3  11   4      902.52      925.09     79.86 o 
  -2  11   4       27.43       30.15      3.55 o 
  -1  11   4      120.90      120.28      9.02 o 
   0  11   4       29.07       32.85      5.20 o 
   1  11   4      133.19      154.93     13.58 o 
   2  11   4      687.13      804.94     42.08 o 
   3  11   4      394.19      409.98     42.77 o 
   4  11   4       16.06       10.39      5.85 o 
   5  11   4        8.48        5.28      5.68 o 
   6  11   4        3.81        1.31      3.62 o 
  -6  12   4        2.16        1.58      7.77 o 
  -5  12   4       15.14       12.28      5.97 o 
  -4  12   4       32.34       28.94      6.03 o 
  -3  12   4       41.99       41.24      8.26 o 
  -2  12   4        2.27        1.79      1.21 o 
  -1  12   4        7.71        8.12      2.84 o 
   0  12   4       13.02       13.99      4.35 o 
   1  12   4        2.57        2.98      3.52 o 
   2  12   4        0.02       -0.09      1.00 o 
   3  12   4       12.53        8.07      7.25 o 
   4  12   4        2.67        1.67      2.84 o 
   5  12   4       38.67       43.40     13.38 o 
   6  12   4        6.69        6.89      8.46 o 
  -6  13   4       36.47      -19.79     31.07 o 
  -5  13   4        0.67        1.85      4.13 o 
  -4  13   4       21.19       20.13      2.67 o 
  -3  13   4      137.86      141.50     12.45 o 
  -2  13   4       11.66        9.43      2.34 o 
  -1  13   4      494.92      585.70     58.48 o 
   0  13   4      272.40      309.98     20.85 o 
   1  13   4        3.00        4.96      4.01 o 
   2  13   4       42.96       37.45      6.48 o 
   3  13   4       59.19       74.78     15.54 o 
   4  13   4        1.47       -0.32      3.88 o 
   5  13   4       15.22       15.17      7.98 o 
  -5  14   4       29.90       33.45     19.86 o 
  -4  14   4        1.88        3.13      3.38 o 
  -3  14   4       76.75       81.25      9.15 o 
  -2  14   4      185.22      178.19     19.09 o 
  -1  14   4      388.79      426.87     38.09 o 
   0  14   4      282.92      337.50     25.40 o 
   1  14   4       38.60       58.08      9.53 o 
   2  14   4       49.00       41.44      7.41 o 
   3  14   4        9.09       15.30      8.52 o 
   4  14   4        5.44        5.48      6.48 o 
   5  14   4       70.09       94.40     21.51 o 
  -5  15   4        4.40       -0.12      5.34 o 
  -4  15   4       10.84       10.02      3.89 o 
  -3  15   4        0.33       -1.00      2.58 o 
  -2  15   4      133.20      116.07     10.60 o 
  -1  15   4        0.05       -0.35      1.38 o 
   0  15   4        2.52        2.27      3.17 o 
   1  15   4       28.47       26.93      7.16 o 
   2  15   4        4.21        1.59      2.62 o 
   3  15   4      143.33      145.44     24.52 o 
   4  15   4        1.26        2.28      5.31 o 
   5  15   4        1.43       -0.28      3.32 o 
  -4  16   4        0.78        0.44      2.25 o 
  -3  16   4       39.13       38.11      9.07 o 
  -2  16   4        4.71        2.80      2.12 o 
  -1  16   4       68.14       69.44     13.29 o 
   0  16   4        1.38        2.15      3.38 o 
   1  16   4      106.29      107.96     11.96 o 
   2  16   4        2.44        2.11      3.10 o 
   3  16   4       60.19       53.97     17.19 o 
   4  16   4       43.46       38.05     18.01 o 
  -4  17   4        0.26       -0.44      2.07 o 
  -3  17   4      145.79      131.10     18.71 o 
  -2  17   4        3.53        2.71      3.12 o 
  -1  17   4        8.16        4.74      2.86 o 
   0  17   4        4.06        6.82      4.39 o 
   1  17   4       18.28       13.71      6.53 o 
   2  17   4        2.18        0.92      2.61 o 
   3  17   4      177.79      202.48     42.52 o 
   4  17   4        8.23        5.54     11.73 o 
  -3  18   4       51.31       58.92     11.72 o 
  -2  18   4       25.34       16.40      6.18 o 
  -1  18   4      137.81      104.47     17.32 o 
   0  18   4        3.78        2.77      4.27 o 
   1  18   4      295.61      290.94     56.50 o 
   2  18   4       42.91       36.57     13.41 o 
   3  18   4       11.62       10.59      9.89 o 
  -3  19   4       15.40        9.43      5.36 o 
  -2  19   4       50.73       43.28      8.55 o 
  -1  19   4        0.95        1.28      2.48 o 
   0  19   4        1.23       -0.55      2.70 o 
   1  19   4       32.51       27.62      7.77 o 
   2  19   4        8.73        7.91      7.99 o 
   3  19   4        0.02        2.60      8.50 o 
  -2  20   4       16.16        5.17      3.66 o 
  -1  20   4       65.72       64.16     13.18 o 
   0  20   4        0.73        1.52      4.37 o 
   1  20   4       18.83       19.55      9.91 o 
   2  20   4       24.47       13.68     10.11 o 
   0  21   4        3.29        3.92      5.04 o 
  -7   0   5       27.89       38.31      7.66 o 
  -5   0   5      354.13      302.77     19.70 o 
  -3   0   5      292.56      284.89     29.25 o 
  -1   0   5      267.63      323.04     21.00 o 
   1   0   5       30.94       36.39      5.48 o 
   3   0   5        0.86        0.14      1.46 o 
   5   0   5        5.96        4.43      3.34 o 
   7   0   5       20.83       22.33     25.61 o 
  -7   1   5        0.17       -0.02      1.48 o 
  -6   1   5      100.76      119.32      9.19 o 
  -5   1   5      104.79      103.74      8.30 o 
  -4   1   5       59.84       50.70      4.25 o 
  -3   1   5      313.85      261.12     23.54 o 
  -2   1   5     1270.99     1184.55     69.10 o 
  -1   1   5      125.78      118.68      7.33 o 
   0   1   5      547.92      639.99     28.30 o 
   1   1   5     1019.96     1095.74     45.52 o 
   2   1   5      429.30      406.87     18.45 o 
   3   1   5      321.10      321.22     15.91 o 
   4   1   5       92.53      104.61     16.19 o 
   5   1   5       12.40       10.79      3.58 o 
   6   1   5       66.69       59.45      7.87 o 
   7   1   5        1.04       -0.53      3.99 o 
  -7   2   5        3.54        1.18      1.97 o 
  -6   2   5       70.74       62.72      5.90 o 
  -5   2   5       20.50       20.00      3.61 o 
  -4   2   5      362.73      331.83     17.13 o 
  -3   2   5       50.44       36.52      3.26 o 
  -2   2   5      192.14      178.88     13.52 o 
  -1   2   5       88.02       80.63      6.72 o 
   0   2   5     4906.21     5190.94    315.61 o 
   1   2   5      642.19      615.85     42.51 o 
   2   2   5     1755.23     1761.50     73.46 o 
   3   2   5      123.12      118.28      7.26 o 
   4   2   5     1324.35     1337.36     82.50 o 
   5   2   5        0.39        0.04      1.03 o 
   6   2   5       82.70       69.83     16.16 o 
   7   2   5        2.99        0.14      5.08 o 
  -7   3   5        7.05        6.75      3.65 o 
  -6   3   5      135.21      144.79     12.10 o 
  -5   3   5        0.31        0.19      1.69 o 
  -4   3   5       71.05       63.93      6.91 o 
  -3   3   5      378.81      383.28     25.10 o 
  -2   3   5     4699.98     4422.52    285.01 o 
  -1   3   5       30.14       26.14      3.59 o 
   0   3   5      561.22      546.50     26.33 o 
   1   3   5      142.19      135.39     10.03 o 
   2   3   5      233.88      224.56     10.79 o 
   3   3   5       17.51       17.84      2.82 o 
   4   3   5      474.96      440.14     23.29 o 
   5   3   5        1.48        1.97      1.36 o 
   6   3   5       34.91       31.59      7.96 o 
   7   3   5        2.74       13.58      8.83 o 
  -7   4   5        6.87        8.68      5.69 o 
  -6   4   5       16.18       14.78      5.48 o 
  -5   4   5       59.75       52.46      6.94 o 
  -4   4   5       34.81       33.09      9.13 o 
  -3   4   5      149.30      149.45     19.97 o 
  -2   4   5       59.41       57.73      7.52 o 
  -1   4   5      373.88      362.85     17.94 o 
   0   4   5        3.16        1.17      0.94 o 
   1   4   5      706.62      710.91     37.18 o 
   2   4   5        7.11        6.36      1.47 o 
   3   4   5      290.95      278.80     11.86 o 
   4   4   5        9.89        7.87      1.64 o 
   5   4   5        0.36       -0.02      0.39 o 
   6   4   5       13.64       12.34      7.02 o 
  -7   5   5       52.22       51.54     10.38 o 
  -6   5   5      153.93      174.96     15.66 o 
  -5   5   5      296.69      324.34     25.50 o 
  -4   5   5      722.43      833.80     75.14 o 
  -3   5   5      124.87      118.37     14.62 o 
  -2   5   5     1987.00     2109.39    142.46 o 
  -1   5   5       38.49       49.17      3.88 o 
   0   5   5      576.81      602.15     34.29 o 
   1   5   5      502.98      504.24     34.95 o 
   2   5   5      205.42      178.95     10.67 o 
   3   5   5       30.18       26.38      3.75 o 
   4   5   5      434.99      447.20     32.06 o 
   5   5   5       92.26       96.06     16.23 o 
   6   5   5       13.12       13.66      5.46 o 
  -7   6   5        4.60        4.08      4.81 o 
  -6   6   5        0.06       -1.11      3.06 o 
  -5   6   5        2.86        0.21      1.62 o 
  -4   6   5     1116.97     1303.18    114.52 o 
  -3   6   5      172.97      176.10     15.40 o 
  -2   6   5      366.84      375.48     23.89 o 
  -1   6   5     2668.17     3239.54    198.69 o 
   0   6   5     1873.06     1920.81    101.08 o 
   1   6   5      135.26      107.04      5.77 o 
   2   6   5     1615.32     1462.44    108.74 o 
   3   6   5      111.79      114.30     11.26 o 
   4   6   5      489.55      533.13     36.14 o 
   5   6   5       48.23       38.59      7.84 o 
   6   6   5      189.16      180.45     48.67 o 
  -7   7   5       19.44       20.86      9.47 o 
  -6   7   5      114.38      124.40     19.94 o 
  -5   7   5      262.79      268.20     39.21 o 
  -4   7   5      121.67      152.78     24.42 o 
  -3   7   5      112.62      105.34     10.96 o 
  -2   7   5      208.61      193.72     14.26 o 
  -1   7   5      432.86      475.48     30.50 o 
   0   7   5      160.58      174.90     13.77 o 
   1   7   5      329.13      356.86     19.95 o 
   2   7   5      115.54      103.54      6.48 o 
   3   7   5      100.06       89.21     10.67 o 
   4   7   5       38.38       39.05      7.47 o 
   5   7   5       26.23       15.52      9.23 o 
   6   7   5       31.55       26.29      9.35 o 
  -6   8   5       13.86       12.14      5.32 o 
  -5   8   5        1.29        1.68      3.94 o 
  -4   8   5      135.57      150.38     21.48 o 
  -3   8   5      168.03      161.38     22.05 o 
  -2   8   5      138.39      142.08     13.92 o 
  -1   8   5      172.31      179.75     18.96 o 
   0   8   5       37.12       45.75      6.42 o 
   1   8   5       21.24       22.33      3.70 o 
   2   8   5      261.70      267.58     12.95 o 
   3   8   5        0.04        1.85      3.93 o 
   4   8   5       30.19       27.93      7.46 o 
   5   8   5        0.29        0.31      2.14 o 
   6   8   5        7.06        7.40      6.26 o 
  -6   9   5       65.74      100.54     24.28 o 
  -5   9   5       26.36       28.71     12.13 o 
  -4   9   5      167.21      164.47     17.42 o 
  -3   9   5       68.38       68.21      8.38 o 
  -2   9   5      313.59      294.35     21.66 o 
  -1   9   5        0.12        0.74      1.04 o 
   0   9   5      838.13      872.70    106.10 o 
   1   9   5      246.97      272.15     13.56 o 
   2   9   5       48.04       54.28      5.00 o 
   3   9   5        0.01        2.40      4.28 o 
   4   9   5       60.56       71.72     12.89 o 
   5   9   5        0.46        0.33      2.77 o 
   6   9   5       22.00       16.84      9.63 o 
  -6  10   5       11.72       15.67      7.66 o 
  -5  10   5       34.48       34.86      9.00 o 
  -4  10   5       36.59       39.64      9.99 o 
  -3  10   5       32.84       39.55     11.35 o 
  -2  10   5        6.98        6.43      2.16 o 
  -1  10   5        9.92        7.11      3.16 o 
   0  10   5     1040.17      931.11     80.79 o 
   1  10   5      400.84      476.67     25.88 o 
   2  10   5      609.10      729.61     50.37 o 
   3  10   5       88.51      112.85     16.43 o 
   4  10   5        9.33       21.67      8.51 o 
   5  10   5        2.24        1.63      4.06 o 
   6  10   5       79.03       72.34     20.71 o 
  -6  11   5        0.73        0.02      2.76 o 
  -5  11   5       69.70       65.52     12.93 o 
  -4  11   5        0.55        0.94      2.29 o 
  -3  11   5       86.03       79.35     10.56 o 
  -2  11   5      143.89      145.41     14.84 o 
  -1  11   5       23.52       30.36      5.30 o 
   0  11   5       41.84       47.54      7.33 o 
   1  11   5      288.97      312.52     22.11 o 
   2  11   5      150.75      171.01     10.56 o 
   3  11   5      162.82      180.75     25.86 o 
   4  11   5       82.82       85.20     16.28 o 
   5  11   5       69.80       59.11     14.82 o 
   6  11   5        5.84        3.94      6.91 o 
  -5  12   5       16.39       16.28      7.28 o 
  -4  12   5        0.19       -0.30      3.09 o 
  -3  12   5       14.52       14.75      6.11 o 
  -2  12   5       12.74       14.79      3.65 o 
  -1  12   5      108.65      124.12     13.21 o 
   0  12   5      328.06      391.70     44.62 o 
   1  12   5       63.15       71.22      9.73 o 
   2  12   5       18.40       20.34      3.50 o 
   3  12   5        0.65        0.62      4.52 o 
   4  12   5        3.23        2.67      3.88 o 
   5  12   5        1.38        3.52      5.36 o 
  -5  13   5        5.87        4.05      5.27 o 
  -4  13   5       70.71       73.27     12.35 o 
  -3  13   5        0.57        0.75      1.03 o 
  -2  13   5      776.51      791.98     57.98 o 
  -1  13   5        2.25        1.79      2.99 o 
   0  13   5        6.87        9.52      3.84 o 
   1  13   5       40.21       41.57      8.88 o 
   2  13   5       69.57       92.87      8.59 o 
   3  13   5       10.97       13.15      7.70 o 
   4  13   5       41.27       32.53     17.47 o 
   5  13   5       22.97       20.89      9.33 o 
  -5  14   5       32.72       46.73     22.70 o 
  -4  14   5       91.15       89.78     11.84 o 
  -3  14   5      157.06      139.88     10.09 o 
  -2  14   5       58.80       56.24      8.73 o 
  -1  14   5       38.88       48.72      8.72 o 
   0  14   5      708.59      778.01     68.85 o 
   1  14   5        1.60        0.65      2.72 o 
   2  14   5      323.36      359.94     23.38 o 
   3  14   5        5.07        3.70      5.31 o 
   4  14   5      460.44      501.89     85.02 o 
   5  14   5       22.37       19.78      9.05 o 
  -5  15   5        1.88        7.65     12.02 o 
  -4  15   5        4.40        2.30      2.90 o 
  -3  15   5       11.47       14.49      3.14 o 
  -2  15   5      547.89      547.10     54.55 o 
  -1  15   5        4.76        1.70      3.10 o 
   0  15   5      219.42      240.09     22.11 o 
   1  15   5       40.38       40.26     10.55 o 
   2  15   5       67.59       77.10     11.85 o 
   3  15   5       98.90       82.87     25.54 o 
   4  15   5       64.27       40.14     20.21 o 
  -4  16   5        2.07        2.24      3.95 o 
  -3  16   5        5.01        2.81      3.44 o 
  -2  16   5        6.84        5.94      3.90 o 
  -1  16   5        9.66       11.98      6.07 o 
   0  16   5       38.34       45.52     10.86 o 
   1  16   5        0.23        2.19      2.85 o 
   2  16   5       98.29       95.88     18.23 o 
   3  16   5       15.51        9.47     12.15 o 
   4  16   5        1.33        3.24      7.82 o 
  -4  17   5       57.30       54.25     12.07 o 
  -3  17   5       13.66       12.79      6.14 o 
  -2  17   5      112.80      109.66     13.12 o 
  -1  17   5       79.22       66.23     11.01 o 
   0  17   5        7.50        8.48      4.77 o 
   1  17   5        1.69        1.83      3.57 o 
   2  17   5       36.47       48.30     18.37 o 
   3  17   5       59.84       49.45     19.55 o 
  -3  18   5       38.20       27.26     10.19 o 
  -2  18   5       20.85       20.59      7.85 o 
  -1  18   5      272.75      192.21     34.43 o 
   0  18   5        8.48       10.36      6.57 o 
   1  18   5        2.53        0.41      2.64 o 
   2  18   5        2.84        5.69      7.18 o 
   3  18   5       13.67        6.46      8.09 o 
  -3  19   5       10.72       10.05      7.22 o 
  -2  19   5        0.29        1.10      3.75 o 
  -1  19   5        5.50        1.38      2.57 o 
   0  19   5       11.14       11.99      6.23 o 
   1  19   5        9.04        8.33      4.97 o 
   2  19   5       22.83       18.52     11.69 o 
  -1  20   5       25.18        9.03      6.90 o 
   0  20   5        3.93        3.29      3.77 o 
   1  20   5        0.00        4.72      8.38 o 
  -6   0   6       31.69       39.77      7.23 o 
  -4   0   6      608.09      553.12     59.77 o 
  -2   0   6      924.19      859.52     85.70 o 
   0   0   6      906.45      807.85     80.42 o 
   2   0   6      426.51      439.28     29.13 o 
   4   0   6      220.73      178.73     31.12 o 
   6   0   6        1.15        1.29      2.03 o 
  -7   1   6        0.14       -0.47      2.79 o 
  -6   1   6       81.94       79.38      8.12 o 
  -5   1   6       49.44       56.03      4.29 o 
  -4   1   6      444.53      409.81     28.48 o 
  -3   1   6      823.91      768.57     60.47 o 
  -2   1   6      564.00      489.72     27.78 o 
  -1   1   6     2758.00     2639.52    154.16 o 
   0   1   6        8.30       12.00      2.41 o 
   1   1   6       24.50       24.22      3.53 o 
   2   1   6      378.49      329.54     16.70 o 
   3   1   6      142.71      140.94     11.09 o 
   4   1   6       32.19       28.26      4.50 o 
   5   1   6       45.80       45.11      6.03 o 
   6   1   6       24.67       27.04      5.15 o 
  -7   2   6       91.23      113.85     12.90 o 
  -6   2   6        1.00        1.41      1.46 o 
  -5   2   6       79.57       73.88      5.50 o 
  -4   2   6       87.16       81.85      6.13 o 
  -3   2   6      706.16      503.99     66.40 o 
  -2   2   6      237.83      205.45     14.75 o 
  -1   2   6        0.08       -0.73      1.34 o 
   0   2   6     1366.30     1632.78     77.78 o 
   1   2   6     1431.87     1343.88     62.54 o 
   2   2   6      151.76      148.77      9.28 o 
   3   2   6      540.85      499.16     22.53 o 
   4   2   6       55.83       55.30      5.61 o 
   5   2   6      427.10      395.15     29.47 o 
   6   2   6        0.31       -1.36      2.67 o 
  -7   3   6        0.16       -1.57      3.34 o 
  -6   3   6       16.91       16.69      4.91 o 
  -5   3   6      220.35      212.65     13.94 o 
  -4   3   6      633.89      649.58     49.56 o 
  -3   3   6       73.43       63.44      8.14 o 
  -2   3   6      718.65      594.84     26.84 o 
  -1   3   6      457.06      449.90     21.02 o 
   0   3   6        0.42        2.71      2.10 o 
   1   3   6       11.85        4.37      1.66 o 
   2   3   6      829.50      821.79     32.62 o 
   3   3   6      373.95      331.85     15.81 o 
   4   3   6        0.00       -0.90      1.57 o 
   5   3   6        6.79        6.86      2.19 o 
   6   3   6        0.18       -0.60      2.84 o 
  -7   4   6        3.24        3.07      3.97 o 
  -6   4   6       75.13       93.32     10.36 o 
  -5   4   6       54.71       53.48      7.39 o 
  -4   4   6       37.89       37.03      7.45 o 
  -3   4   6        9.94       11.39      3.27 o 
  -2   4   6      140.50       96.32      8.88 o 
  -1   4   6        0.95        1.42      1.28 o 
   0   4   6      128.07      108.91      6.83 o 
   1   4   6      250.39      254.88     15.96 o 
   2   4   6      225.02      219.32     10.20 o 
   3   4   6       19.99       18.35      3.16 o 
   4   4   6       79.38       74.36      8.39 o 
   5   4   6       19.59       16.50      2.96 o 
   6   4   6        1.47       -0.29      2.20 o 
  -7   5   6        0.33        6.24      7.11 o 
  -6   5   6        2.01        1.41      2.86 o 
  -5   5   6       32.94       36.78      6.32 o 
  -4   5   6       37.88       36.15     10.00 o 
  -3   5   6       37.28       33.33      6.21 o 
  -2   5   6       93.92       92.08      8.31 o 
  -1   5   6      696.37      667.66     33.38 o 
   0   5   6      365.48      372.12     20.81 o 
   1   5   6       74.93       72.63      8.83 o 
   2   5   6       85.44       76.39      6.09 o 
   3   5   6       17.26       11.68      3.54 o 
   4   5   6       20.52       14.15      2.79 o 
   5   5   6        1.13        0.49      2.13 o 
   6   5   6        6.94        9.02      6.58 o 
  -7   6   6       27.75       44.80     13.17 o 
  -6   6   6       17.55       12.84      5.36 o 
  -5   6   6        6.60        3.71      4.68 o 
  -4   6   6       79.99       73.19     17.27 o 
  -3   6   6       68.60       69.49     10.06 o 
  -2   6   6       22.21       35.95      5.81 o 
  -1   6   6       10.03        9.92      4.07 o 
   0   6   6       71.01       78.13      7.49 o 
   1   6   6     2351.58     2280.81    180.74 o 
   2   6   6      189.38      184.58     14.35 o 
   3   6   6      206.65      218.84     12.57 o 
   4   6   6        7.09        2.30      2.67 o 
   5   6   6      167.72      199.45     30.24 o 
   6   6   6        0.70        1.02      3.21 o 
  -6   7   6       27.04       28.95      9.00 o 
  -5   7   6       77.35       73.73     16.70 o 
  -4   7   6      539.31      662.55     66.25 o 
  -3   7   6       51.30       51.22      7.40 o 
  -2   7   6      272.33      263.95     21.58 o 
  -1   7   6     1124.48     1230.93     67.09 o 
   0   7   6       76.24       73.67      7.14 o 
   1   7   6       19.53       15.13      2.42 o 
   2   7   6      679.10      678.06     35.10 o 
   3   7   6      114.39       91.13      7.44 o 
   4   7   6       70.99       68.34     12.17 o 
   5   7   6      166.07      158.38     29.47 o 
   6   7   6       56.74       59.03     17.63 o 
  -6   8   6       82.72      112.70     28.17 o 
  -5   8   6        4.83        4.58      4.46 o 
  -4   8   6      112.87      113.88     24.70 o 
  -3   8   6       11.12       14.71      6.71 o 
  -2   8   6      820.72      859.14     57.76 o 
  -1   8   6       70.95       83.55      8.85 o 
   0   8   6      479.20      488.84     40.56 o 
   1   8   6       96.76       86.69      7.08 o 
   2   8   6     1041.70     1098.29     58.20 o 
   3   8   6       55.21       62.82     10.13 o 
   4   8   6      154.74      170.40     17.40 o 
   5   8   6        0.81       -0.80      3.11 o 
   6   8   6       13.34       11.52      8.15 o 
  -6   9   6       22.46       36.86     10.63 o 
  -5   9   6      554.42      625.56     94.03 o 
  -4   9   6      258.44      263.51     30.79 o 
  -3   9   6      156.36      150.21     18.50 o 
  -2   9   6       14.22       15.42      5.94 o 
  -1   9   6      710.69      756.64     77.39 o 
   0   9   6      191.60      198.87     18.06 o 
   1   9   6        0.22       -0.13      1.41 o 
   2   9   6      545.15      575.06     34.58 o 
   3   9   6       38.01       37.26     11.39 o 
   4   9   6        0.43       -0.25      3.14 o 
   5   9   6       74.42       71.49     18.07 o 
   6   9   6        2.50        1.69      3.48 o 
  -6  10   6        1.30       -1.13      3.65 o 
  -5  10   6      267.33      368.52    100.75 o 
  -4  10   6      205.22      212.47     25.22 o 
  -3  10   6      333.11      339.67     29.89 o 
  -2  10   6      100.88       97.81      8.81 o 
  -1  10   6      108.00      125.28     15.58 o 
   0  10   6       25.86       32.32      7.07 o 
   1  10   6     1310.98     1309.48     95.49 o 
   2  10   6        3.66        3.91      2.13 o 
   3  10   6       71.70       81.30     14.27 o 
   4  10   6       68.97       70.43     14.93 o 
   5  10   6      129.97      133.49     27.88 o 
  -6  11   6        4.00        3.22      6.56 o 
  -5  11   6        0.73        0.26      4.67 o 
  -4  11   6       37.12       42.14      8.09 o 
  -3  11   6       28.09       24.29     10.07 o 
  -2  11   6       83.25       87.55      6.83 o 
  -1  11   6       81.62       88.69      8.17 o 
   0  11   6      709.43      603.51     80.79 o 
   1  11   6      626.26      679.16     65.35 o 
   2  11   6      111.97      136.29     14.72 o 
   3  11   6       61.00       55.54     17.58 o 
   4  11   6       27.86       21.99      7.43 o 
   5  11   6        4.32        5.20      5.49 o 
  -5  12   6        6.56        6.72      8.40 o 
  -4  12   6      146.84      156.11     22.82 o 
  -3  12   6      158.67      162.88     18.12 o 
  -2  12   6       85.60       98.83      9.33 o 
  -1  12   6      152.80      175.15     16.82 o 
   0  12   6       87.76       93.78      8.70 o 
   1  12   6       71.80       87.36      7.27 o 
   2  12   6        1.31       -1.02      1.56 o 
   3  12   6      281.83      295.00     36.91 o 
   4  12   6       11.47       13.59      6.40 o 
   5  12   6        0.30        2.81      6.57 o 
  -5  13   6       20.12       25.50     12.56 o 
  -4  13   6       16.67       15.99      6.54 o 
  -3  13   6      427.79      450.42     43.32 o 
  -2  13   6       18.91       20.32      3.79 o 
  -1  13   6      174.04      192.49     16.93 o 
   0  13   6      171.89      179.70     14.82 o 
   1  13   6       14.12       17.80      3.93 o 
   2  13   6        0.08        1.24      1.83 o 
   3  13   6      173.98      160.86     22.55 o 
   4  13   6        0.34        0.35      2.15 o 
   5  13   6       22.98       26.67     12.62 o 
  -5  14   6        2.68        9.33      8.54 o 
  -4  14   6       26.13       24.55      6.09 o 
  -3  14   6       92.66       93.33     18.58 o 
  -2  14   6        0.27        0.38      1.80 o 
  -1  14   6       22.34       19.53      6.77 o 
   0  14   6      226.34      268.61     21.62 o 
   1  14   6       13.85       17.79      4.07 o 
   2  14   6       47.18       53.51     11.02 o 
   3  14   6       59.29       54.82     20.50 o 
   4  14   6       33.94       15.63     10.46 o 
  -4  15   6       34.80       38.50      8.42 o 
  -3  15   6        0.95        3.45      4.53 o 
  -2  15   6       38.02       43.99      5.90 o 
  -1  15   6       29.99       32.55      8.24 o 
   0  15   6        2.44        1.36      3.55 o 
   1  15   6       66.06       76.27      8.26 o 
   2  15   6      113.05      132.84     15.19 o 
   3  15   6       76.44       84.47     32.84 o 
   4  15   6        3.34       -1.51      5.64 o 
  -4  16   6        2.36       -0.59      3.20 o 
  -3  16   6        0.03        0.17      2.97 o 
  -2  16   6        0.49        0.65      1.98 o 
  -1  16   6        0.58        1.81      3.58 o 
   0  16   6      126.30      136.75     20.75 o 
   1  16   6        0.09        0.68      2.58 o 
   2  16   6       14.67       15.19      7.94 o 
   3  16   6        0.01       -1.14      5.98 o 
   4  16   6        0.28        0.00      4.20 o 
  -4  17   6        6.59        5.34     12.02 o 
  -3  17   6        0.07       -0.22      3.16 o 
  -2  17   6        3.55        0.30      2.90 o 
  -1  17   6      136.52      161.71     18.53 o 
   0  17   6        0.78        1.18      2.78 o 
   1  17   6       16.96       15.24      7.65 o 
   2  17   6        4.01        4.02      5.66 o 
   3  17   6        5.79        6.47     10.75 o 
  -3  18   6        9.64        9.15      6.24 o 
  -2  18   6       40.96       26.04      9.97 o 
  -1  18   6        1.89       -1.03      2.31 o 
   0  18   6        2.89        0.94      2.65 o 
   1  18   6      102.49      102.83     16.99 o 
   2  18   6       57.37       56.52     21.50 o 
  -2  19   6        8.17        4.18      6.09 o 
  -1  19   6      145.20      148.44     19.05 o 
   0  19   6        0.64        1.69      3.34 o 
   1  19   6       16.08       10.22      6.28 o 
   2  19   6       46.37       65.79     21.00 o 
   0  20   6       12.07       14.01      7.72 o 
  -7   0   7        0.00        1.21      4.40 o 
  -5   0   7      118.21      132.60     12.76 o 
  -3   0   7        0.04        1.46      3.88 o 
  -1   0   7     1790.54     1657.36    132.73 o 
   1   0   7      454.17      504.64     32.37 o 
   3   0   7      457.21      432.99     34.00 o 
   5   0   7       46.81       51.80      8.62 o 
  -7   1   7      108.92      170.18     21.45 o 
  -6   1   7        0.93        1.48      1.88 o 
  -5   1   7        6.78        6.36      2.40 o 
  -4   1   7       43.03       39.14      4.33 o 
  -3   1   7      486.49      416.49     33.55 o 
  -2   1   7        3.57        3.63      2.45 o 
  -1   1   7      166.07      167.65     11.01 o 
   0   1   7        5.30        0.65      1.08 o 
   1   1   7      103.55       89.38      7.65 o 
   2   1   7      118.02      128.01     17.55 o 
   3   1   7      314.44      297.86     20.80 o 
   4   1   7        1.54        1.21      1.80 o 
   5   1   7       15.98        9.84      3.30 o 
   6   1   7       15.46       10.97      5.46 o 
  -7   2   7        3.84        4.66      5.46 o 
  -6   2   7       24.50       25.32      5.22 o 
  -5   2   7       15.47       14.80      2.45 o 
  -4   2   7       39.95       26.36      3.11 o 
  -3   2   7       26.67       22.01     11.88 o 
  -2   2   7       38.52       35.05      3.69 o 
  -1   2   7       11.87        7.09      2.57 o 
   0   2   7      133.18      137.14      8.68 o 
   1   2   7      926.71     1030.97     54.81 o 
   2   2   7      634.51      556.86     26.22 o 
   3   2   7        1.29        0.94      1.33 o 
   4   2   7       42.74       46.46      6.18 o 
   5   2   7       11.83        9.09      3.07 o 
   6   2   7       21.76       34.80      6.18 o 
  -7   3   7       53.22       54.85     11.04 o 
  -6   3   7        0.02        0.50      1.60 o 
  -5   3   7      146.32      104.64     18.82 o 
  -4   3   7       36.95       41.64      9.04 o 
  -3   3   7     2449.81     2463.55    189.61 o 
  -2   3   7       12.68        9.24      2.20 o 
  -1   3   7      294.66      231.63     13.73 o 
   0   3   7      460.51      480.08     22.07 o 
   1   3   7       61.52       45.64      4.86 o 
   2   3   7        8.27        5.80      1.95 o 
   3   3   7      464.88      443.73     23.99 o 
   4   3   7       19.29       17.15      3.44 o 
   5   3   7       47.75       48.08      5.30 o 
   6   3   7       38.41       46.48     10.75 o 
  -7   4   7        2.63        4.37      7.89 o 
  -6   4   7        8.72       10.57      5.05 o 
  -5   4   7      273.82      306.04     27.80 o 
  -4   4   7        3.61        3.79      4.80 o 
  -3   4   7      283.87      262.13     20.81 o 
  -2   4   7       96.48       85.22      5.54 o 
  -1   4   7     2583.74     2656.52    163.38 o 
   0   4   7      111.95      123.12     10.06 o 
   1   4   7      456.60      437.15     20.06 o 
   2   4   7        0.69        0.58      1.20 o 
   3   4   7      922.22      927.13     46.94 o 
   4   4   7       60.49       60.89      5.40 o 
   5   4   7       77.17       76.59      6.65 o 
   6   4   7        2.92        3.94      4.10 o 
  -6   5   7        1.90        3.78      3.24 o 
  -5   5   7        5.34        6.35      4.70 o 
  -4   5   7      526.66      625.10     57.70 o 
  -3   5   7      467.85      462.84     31.64 o 
  -2   5   7      692.08      742.61     43.83 o 
  -1   5   7        6.79        3.30      2.25 o 
   0   5   7      395.39      417.61     24.91 o 
   1   5   7      546.65      543.61     39.44 o 
   2   5   7       79.78       81.68      8.27 o 
   3   5   7      227.37      200.60     13.76 o 
   4   5   7       79.88       73.04      7.49 o 
   5   5   7       65.62       71.91     12.86 o 
   6   5   7        3.02       10.32      6.77 o 
  -6   6   7       29.34       42.64     11.08 o 
  -5   6   7        3.18        3.37      2.60 o 
  -4   6   7     1180.57     1346.84    110.63 o 
  -3   6   7       32.83       34.22      6.96 o 
  -2   6   7      284.67      286.20     21.76 o 
  -1   6   7       68.89       62.15      4.72 o 
   0   6   7       18.53       20.66      5.08 o 
   1   6   7       86.07       68.96      7.48 o 
   2   6   7      888.70      892.66     60.12 o 
   3   6   7        1.49       -0.20      1.49 o 
   4   6   7       62.41       49.17     10.06 o 
   5   6   7       38.79       40.32     12.05 o 
   6   6   7       91.06      109.41     22.36 o 
  -6   7   7        1.65        2.26      3.98 o 
  -5   7   7        3.00        4.30      5.44 o 
  -4   7   7        1.69        2.48      7.26 o 
  -3   7   7      193.83      186.19     16.02 o 
  -2   7   7       36.14       40.50      6.61 o 
  -1   7   7      329.74      331.66     25.26 o 
   0   7   7      130.20      122.93      9.67 o 
   1   7   7      802.71      734.37     66.56 o 
   2   7   7      905.19      877.42     58.18 o 
   3   7   7      252.96      234.26     16.12 o 
   4   7   7      123.26      129.41     18.71 o 
   5   7   7        6.14        8.68      5.60 o 
   6   7   7        1.31        1.12      3.45 o 
  -6   8   7       20.53       29.34      8.65 o 
  -5   8   7       83.47      130.15     28.07 o 
  -4   8   7       26.65       28.55      7.20 o 
  -3   8   7      216.18      244.36     29.47 o 
  -2   8   7       18.94       22.83      5.47 o 
  -1   8   7      132.35      129.27      9.19 o 
   0   8   7       44.54       41.91      5.74 o 
   1   8   7       22.28       28.08      5.17 o 
   2   8   7       73.44       68.77      6.65 o 
   3   8   7      155.20      131.01     17.26 o 
   4   8   7       43.21       41.50      8.05 o 
   5   8   7       94.70       94.97     20.48 o 
  -6   9   7        0.78        3.36      5.37 o 
  -5   9   7       27.35       34.47     35.81 o 
  -4   9   7        1.61       -1.05      3.96 o 
  -3   9   7      278.24      304.40     33.25 o 
  -2   9   7       35.82       36.12      7.66 o 
  -1   9   7       90.95      100.63      8.68 o 
   0   9   7      612.82      678.21     61.95 o 
   1   9   7       20.78       13.76      2.60 o 
   2   9   7       10.83        8.10      1.89 o 
   3   9   7       51.57       37.61      7.34 o 
   4   9   7       52.57       44.56      9.71 o 
   5   9   7        0.45        1.24      4.21 o 
  -5  10   7        2.67        2.55      8.01 o 
  -4  10   7        2.13        2.30      4.15 o 
  -3  10   7       36.36       28.59      8.45 o 
  -2  10   7       68.43       67.82     10.94 o 
  -1  10   7       97.46      105.19      8.93 o 
   0  10   7      110.80      116.13     12.88 o 
   1  10   7      537.27      536.21     43.28 o 
   2  10   7       53.78       47.68      5.35 o 
   3  10   7      101.22      103.96     17.34 o 
   4  10   7        5.48        6.72      6.44 o 
   5  10   7        0.12        0.17      2.16 o 
  -5  11   7        0.02        2.43     13.23 o 
  -4  11   7        3.77        3.53      4.18 o 
  -3  11   7      363.80      382.53     37.94 o 
  -2  11   7       21.76       25.94     10.95 o 
  -1  11   7       48.06       66.05      9.71 o 
   0  11   7      254.07      309.71     33.81 o 
   1  11   7        0.11        0.32      1.34 o 
   2  11   7       30.78       30.13      4.62 o 
   3  11   7      214.78      233.42     32.90 o 
   4  11   7       42.79       32.11      9.21 o 
   5  11   7       75.20       68.74     20.69 o 
  -5  12   7       52.27       74.32     21.30 o 
  -4  12   7        8.19        7.56      6.69 o 
  -3  12   7       42.87       53.93     15.83 o 
  -2  12   7        0.01       -0.08      0.74 o 
  -1  12   7      518.62      567.29     53.58 o 
   0  12   7        4.56        3.12      1.66 o 
   1  12   7      143.38      175.52     15.40 o 
   2  12   7       14.89       16.43      3.63 o 
   3  12   7      305.25      314.66     54.25 o 
   4  12   7        9.99        6.62      6.06 o 
   5  12   7       25.79       21.22     10.96 o 
  -5  13   7       25.41       25.62     14.30 o 
  -4  13   7       25.35       19.18     10.73 o 
  -3  13   7      176.45      170.17     19.88 o 
  -2  13   7        0.49        1.30      1.50 o 
  -1  13   7        1.66        2.83      2.39 o 
   0  13   7       22.75       24.93      4.46 o 
   1  13   7       80.00       96.60      8.36 o 
   2  13   7       33.10       36.33      5.88 o 
   3  13   7       40.32       22.96     10.18 o 
   4  13   7       12.87       11.85      8.01 o 
  -5  14   7        0.10        0.73      7.28 o 
  -4  14   7        0.01        2.41      3.62 o 
  -3  14   7        1.54        0.56      2.75 o 
  -2  14   7        2.48        2.08      2.16 o 
  -1  14   7       44.54       54.39      9.54 o 
   0  14   7       25.67       22.62      3.82 o 
   1  14   7       17.28       19.64      4.41 o 
   2  14   7      127.95      166.94     13.97 o 
   3  14   7       21.05       21.31      9.68 o 
   4  14   7        5.79        4.07      5.56 o 
  -4  15   7        3.30        1.88      3.79 o 
  -3  15   7      282.63      257.03     40.61 o 
  -2  15   7      129.38      112.50     11.93 o 
  -1  15   7       49.08       53.96     10.00 o 
   0  15   7        0.27        0.08      1.12 o 
   1  15   7      112.36      151.78     12.97 o 
   2  15   7       29.56       33.05     13.38 o 
   3  15   7       43.64       42.29     19.30 o 
   4  15   7        2.47        2.07      4.73 o 
  -4  16   7        7.24        5.27      4.15 o 
  -3  16   7       11.00       14.00      8.49 o 
  -2  16   7      156.81      166.79     22.48 o 
  -1  16   7      168.59      206.75     18.96 o 
   0  16   7       32.54       35.86     10.55 o 
   1  16   7       43.64       59.99      9.14 o 
   2  16   7        0.40       -0.06      3.32 o 
   3  16   7       43.69       45.36     20.01 o 
  -3  17   7        0.01       -0.95      3.41 o 
  -2  17   7      117.71      120.70     31.43 o 
  -1  17   7       21.62       17.08      5.43 o 
   0  17   7        2.67        6.27      6.59 o 
   1  17   7        1.49        1.14      2.44 o 
   2  17   7        2.90        4.59      5.36 o 
  -2  18   7       15.66        7.22      7.09 o 
  -1  18   7        0.72       -0.89      3.18 o 
   0  18   7        2.30        1.51      4.28 o 
   1  18   7       10.61        8.83      4.46 o 
   2  18   7       29.94       38.60     12.30 o 
  -1  19   7        3.91        3.97      7.37 o 
   0  19   7        0.18        1.34      2.82 o 
  -6   0   8       90.86       86.33     18.36 o 
  -4   0   8     1076.54     1073.52    134.49 o 
  -2   0   8        8.40      399.72     72.59 o 
   0   0   8     3540.59     3869.01    308.65 o 
   2   0   8      289.34      278.28     23.07 o 
   4   0   8     1117.09     1248.32    129.76 o 
   6   0   8       27.20       33.87     30.95 o 
  -6   1   8      176.66      214.29     30.85 o 
  -5   1   8        9.05        7.71      2.24 o 
  -4   1   8       27.12       25.49      6.12 o 
  -3   1   8      879.62      855.33     79.62 o 
  -2   1   8     2938.99     2719.17    208.31 o 
  -1   1   8      272.00      246.40     12.94 o 
   0   1   8        8.07       31.08     12.39 o 
   1   1   8       19.59       21.96      3.75 o 
   2   1   8      548.43      512.47     27.40 o 
   3   1   8        3.84        5.61      2.77 o 
   4   1   8      157.89      171.51     12.88 o 
   5   1   8        7.49        3.86      1.68 o 
   6   1   8       36.72       38.73      7.60 o 
  -6   2   8        0.30        0.19      1.93 o 
  -5   2   8        3.77        1.74      2.23 o 
  -4   2   8      169.35      153.33     17.85 o 
  -3   2   8      387.59      400.13     43.79 o 
  -2   2   8      253.79      245.70     22.77 o 
  -1   2   8       21.73       41.09     15.79 o 
   0   2   8        9.92       10.08      2.95 o 
   1   2   8       47.82       52.85      5.22 o 
   2   2   8       21.05       38.58      9.56 o 
   3   2   8      233.72      219.35     15.98 o 
   4   2   8        3.33        1.52      2.06 o 
   5   2   8        8.87       10.49      2.76 o 
   6   2   8       13.37       13.10      6.29 o 
  -6   3   8      127.24      153.21     16.07 o 
  -5   3   8       13.90       11.99      4.62 o 
  -4   3   8        0.00        1.17      4.72 o 
  -3   3   8      210.89      178.74     22.93 o 
  -2   3   8      236.22      205.25     13.55 o 
  -1   3   8       32.58       32.07      4.69 o 
   0   3   8       65.63       63.52      5.81 o 
   1   3   8        0.00       -0.25      1.18 o 
   2   3   8     1154.30     1084.52     59.33 o 
   3   3   8      320.82      304.43     17.52 o 
   4   3   8      152.83      167.38     17.62 o 
   5   3   8        0.43        1.09      1.58 o 
   6   3   8        7.00       13.04      5.21 o 
  -6   4   8        5.50        3.71      3.37 o 
  -5   4   8       15.23       12.77      5.28 o 
  -4   4   8       86.98      115.37     14.54 o 
  -3   4   8       30.83       33.91     12.98 o 
  -2   4   8       78.46       60.26     12.49 o 
  -1   4   8      163.77      186.51     12.46 o 
   0   4   8     1066.05     1109.39     65.28 o 
   1   4   8      113.95       98.80      7.54 o 
   2   4   8        8.51        5.06      2.23 o 
   3   4   8      136.13      130.49     10.51 o 
   4   4   8      305.87      304.54     20.40 o 
   5   4   8       21.02       20.87      6.27 o 
   6   4   8       40.46       39.63      8.77 o 
  -6   5   8       33.68       39.59     11.24 o 
  -5   5   8        0.46       -1.19      4.90 o 
  -4   5   8       11.24       12.16      7.27 o 
  -3   5   8        1.32        1.48      3.29 o 
  -2   5   8      644.39      556.88     49.42 o 
  -1   5   8      128.66      128.54     11.27 o 
   0   5   8       61.52       56.95      7.60 o 
   1   5   8       65.78       63.79      8.69 o 
   2   5   8       42.35       44.55      6.52 o 
   3   5   8       49.96       47.12      7.04 o 
   4   5   8       54.47       47.89      7.34 o 
   5   5   8        0.96        1.47      2.70 o 
   6   5   8       35.16       58.97     21.46 o 
  -6   6   8        0.30        1.89      3.96 o 
  -5   6   8       15.57       20.69      9.02 o 
  -4   6   8        0.00       -0.39      3.36 o 
  -3   6   8      178.23      173.13     15.65 o 
  -2   6   8        8.70        6.85      3.65 o 
  -1   6   8        0.12       -0.01      0.84 o 
   0   6   8        8.39        7.49      3.07 o 
   1   6   8      316.14      310.95     22.43 o 
   2   6   8      127.38      126.42     11.03 o 
   3   6   8        0.16        0.00      1.75 o 
   4   6   8        2.31        0.60      1.30 o 
   5   6   8        0.26        0.63      2.39 o 
  -6   7   8      114.87      146.86     18.39 o 
  -5   7   8        3.50        7.42      7.34 o 
  -4   7   8        1.43        4.95      6.77 o 
  -3   7   8       14.90       16.92      5.84 o 
  -2   7   8      960.55     1059.48     71.60 o 
  -1   7   8        0.72        3.16      1.67 o 
   0   7   8       19.65       16.80      3.92 o 
   1   7   8      130.94      137.33     13.96 o 
   2   7   8       19.70       19.42      4.31 o 
   3   7   8       89.89       81.26      8.60 o 
   4   7   8       96.51      111.42     15.16 o 
   5   7   8        2.75        3.81      3.40 o 
  -6   8   8       15.84       15.80      9.52 o 
  -5   8   8       15.67       12.85     11.05 o 
  -4   8   8       63.93       76.19     10.97 o 
  -3   8   8       27.78       24.19      6.93 o 
  -2   8   8       42.43       36.95      7.20 o 
  -1   8   8       23.90       37.83      6.34 o 
   0   8   8     1388.20     1561.04    136.17 o 
   1   8   8        0.82        0.67      1.30 o 
   2   8   8        6.30        7.50      2.86 o 
   3   8   8       45.33       46.70      5.35 o 
   4   8   8      226.96      285.43     30.83 o 
   5   8   8       18.34       14.99      4.90 o 
  -6   9   8       60.69       96.02     28.01 o 
  -5   9   8       19.01       21.16      9.99 o 
  -4   9   8        3.66        3.41      4.12 o 
  -3   9   8        4.12        2.03      3.30 o 
  -2   9   8      156.48      167.43     21.59 o 
  -1   9   8      198.67      207.42     17.60 o 
   0   9   8       16.80       17.85      5.26 o 
   1   9   8        3.30        0.93      1.19 o 
   2   9   8      150.13      148.03     10.48 o 
   3   9   8        2.04        2.28      1.46 o 
   4   9   8       17.92       16.46      7.16 o 
   5   9   8        0.15       -1.48      2.74 o 
  -5  10   8        3.75        5.34      9.83 o 
  -4  10   8        4.79       -0.35      2.91 o 
  -3  10   8        2.65        4.26      3.63 o 
  -2  10   8       99.52       96.16     12.04 o 
  -1  10   8        0.47        0.49      1.30 o 
   0  10   8       20.27       17.13      6.16 o 
   1  10   8       28.48       18.49      5.82 o 
   2  10   8       12.25        9.72      2.99 o 
   3  10   8       75.23       51.42      9.76 o 
   4  10   8       49.35       48.25     10.08 o 
   5  10   8        2.72        0.00      4.20 o 
  -5  11   8        5.62        8.75     11.15 o 
  -4  11   8        7.27       11.49      6.06 o 
  -3  11   8       24.46       14.55      6.88 o 
  -2  11   8      908.11      991.39     68.14 o 
  -1  11   8       54.51       61.72      7.89 o 
   0  11   8       93.17      107.11     12.86 o 
   1  11   8       26.46       21.33      4.36 o 
   2  11   8      125.63      113.22     14.47 o 
   3  11   8       14.84       15.94     10.28 o 
   4  11   8       48.26       54.63     12.22 o 
  -5  12   8       33.65       50.19     16.50 o 
  -4  12   8      106.95      112.11     26.15 o 
  -3  12   8        5.42        4.29      5.28 o 
  -2  12   8        0.01       -2.64      5.84 o 
  -1  12   8       41.20       43.94      7.01 o 
   0  12   8      311.38      367.14     36.76 o 
   1  12   8        3.91        2.32      2.03 o 
   2  12   8       56.21       47.30      5.97 o 
   3  12   8        1.78       -0.20      2.98 o 
   4  12   8      138.49      197.46     23.65 o 
  -4  13   8       12.08       10.77      7.75 o 
  -3  13   8       41.24       40.22     12.89 o 
  -2  13   8       78.96       82.03     20.27 o 
  -1  13   8       44.20       50.54      7.36 o 
   0  13   8        4.02        2.31      1.58 o 
   1  13   8       25.86       33.59      6.35 o 
   2  13   8       57.00       54.90     10.28 o 
   3  13   8        4.21        2.43      4.52 o 
   4  13   8        3.59        3.59      6.13 o 
  -4  14   8        2.52        1.25      4.45 o 
  -3  14   8       54.11       34.60     11.66 o 
  -2  14   8        0.00       -0.02      2.86 o 
  -1  14   8        4.74        5.77      3.18 o 
   0  14   8       75.94       94.76     13.13 o 
   1  14   8        0.07        0.67      2.13 o 
   2  14   8        3.44        3.59      3.32 o 
   3  14   8       19.06       24.01     10.38 o 
  -4  15   8        5.90        3.52      4.36 o 
  -3  15   8        2.33        3.95      4.39 o 
  -2  15   8      169.03      193.14     24.87 o 
  -1  15   8       24.33       29.19      6.29 o 
   0  15   8        1.09        0.30      1.59 o 
   1  15   8       22.94       24.92      5.54 o 
   2  15   8       88.70      110.07     24.97 o 
   3  15   8       79.60       95.65     21.48 o 
  -3  16   8        8.86        2.84      4.51 o 
  -2  16   8        5.19        2.54      6.02 o 
  -1  16   8        0.23        0.36      1.73 o 
   0  16   8      200.86      274.81     24.93 o 
   1  16   8        1.17        1.32      2.36 o 
   2  16   8       14.46       15.61      8.34 o 
  -2  17   8       48.70       53.10     11.48 o 
  -1  17   8        0.32       -1.79      7.50 o 
   0  17   8       17.19       23.11      8.04 o 
   1  17   8       10.28        6.65      3.39 o 
   2  17   8       13.72        7.76      7.34 o 
  -1  18   8       10.43        3.12      5.18 o 
   0  18   8       24.44       24.41      9.45 o 
   1  18   8        0.13        2.28      4.02 o 
  -5   0   9       13.26        9.14      3.46 o 
  -3   0   9       85.80       68.22     30.59 o 
  -1   0   9       41.51       48.89     25.43 o 
   1   0   9      764.23      781.20     58.23 o 
   3   0   9       99.58      113.04     23.18 o 
   5   0   9      142.22      165.52     21.50 o 
  -6   1   9        9.98       12.79      7.46 o 
  -5   1   9       49.63       46.48      5.35 o 
  -4   1   9       56.37       47.64      7.05 o 
  -3   1   9       40.07       32.56     10.07 o 
  -2   1   9      321.43      327.16     28.38 o 
  -1   1   9      190.23      168.70     12.24 o 
   0   1   9       18.30       13.95      3.53 o 
   1   1   9       40.67       50.69      6.49 o 
   2   1   9       78.45       72.56      8.89 o 
   3   1   9      227.48      277.70     31.82 o 
   4   1   9       20.01       20.48      4.37 o 
   5   1   9       23.60       20.40      4.27 o 
  -6   2   9       87.77      136.59     21.62 o 
  -5   2   9        5.52        3.98      2.32 o 
  -4   2   9        1.67        2.17      1.11 o 
  -3   2   9      209.47      183.14     15.02 o 
  -2   2   9       12.78       57.66     37.45 o 
  -1   2   9       65.68       54.56      7.31 o 
   0   2   9       15.49       18.52      3.78 o 
   1   2   9        1.41        0.80      1.54 o 
   2   2   9        0.12       -0.30      1.73 o 
   3   2   9      467.36      484.24     30.81 o 
   4   2   9        0.81        2.15      2.14 o 
   5   2   9        8.74        5.67      2.26 o 
  -6   3   9       20.48       15.89      8.84 o 
  -5   3   9      155.60      155.04     16.59 o 
  -4   3   9       24.03       25.65      8.16 o 
  -3   3   9      766.19      670.00     88.50 o 
  -2   3   9      209.41      198.77     14.00 o 
  -1   3   9     1394.39     1327.41     83.89 o 
   0   3   9      183.38      170.76     13.02 o 
   1   3   9       12.75       19.09      4.84 o 
   2   3   9       23.17       33.48      9.38 o 
   3   3   9       19.37       13.16      4.97 o 
   4   3   9       70.01       65.80      6.74 o 
   5   3   9       19.65       15.23      5.65 o 
  -6   4   9        0.01        0.57      2.87 o 
  -5   4   9      141.85      163.62     25.66 o 
  -4   4   9       48.03       40.26     10.99 o 
  -3   4   9      223.60      232.01     20.06 o 
  -2   4   9      194.36      169.62     13.46 o 
  -1   4   9       17.76       47.38     16.16 o 
   0   4   9        3.47        0.04      1.82 o 
   1   4   9     1505.79     1534.51    104.94 o 
   2   4   9      139.43      117.26     10.69 o 
   3   4   9        1.19        1.67      1.75 o 
   4   4   9       17.96       16.87      4.14 o 
   5   4   9      278.65      313.17     43.80 o 
  -6   5   9        0.09       -1.62      4.70 o 
  -5   5   9      203.56      231.68     29.60 o 
  -4   5   9      229.84      233.30     27.64 o 
  -3   5   9        0.43       -0.84      3.20 o 
  -2   5   9       27.74       29.32      4.05 o 
  -1   5   9     1028.57     1045.49     64.25 o 
   0   5   9      224.74      207.32     18.34 o 
   1   5   9       72.92       62.81      8.97 o 
   2   5   9      175.20      171.59     15.70 o 
   3   5   9       80.05       79.78     10.83 o 
   4   5   9        9.17        7.96      3.43 o 
   5   5   9       17.54       26.26      8.53 o 
  -6   6   9        4.33        1.91      4.46 o 
  -5   6   9        8.61        6.49      7.12 o 
  -4   6   9       48.19       42.39     10.97 o 
  -3   6   9       35.69       41.91      7.78 o 
  -2   6   9      360.64      386.77     28.70 o 
  -1   6   9        0.77       -3.13      3.13 o 
   0   6   9       24.44       23.74      4.93 o 
   1   6   9       27.43       25.36      5.58 o 
   2   6   9      118.45      122.44     22.53 o 
   3   6   9        0.11        0.34      1.72 o 
   4   6   9        4.74        3.61      4.77 o 
   5   6   9       26.02       20.30      8.67 o 
  -6   7   9       30.49       26.93     14.60 o 
  -5   7   9      237.31      334.10     52.01 o 
  -4   7   9       58.28       68.54     21.50 o 
  -3   7   9        2.92        0.54      2.77 o 
  -2   7   9        0.14       -1.23      3.29 o 
  -1   7   9     1320.35     1327.07     97.92 o 
   0   7   9        0.09        0.36      1.59 o 
   1   7   9        1.28       -0.69      1.90 o 
   2   7   9      235.82      255.32     19.91 o 
   3   7   9      142.02      168.34     14.14 o 
   4   7   9       10.47       11.76      6.51 o 
   5   7   9       17.20       21.92      8.27 o 
  -5   8   9       42.87       50.57     14.63 o 
  -4   8   9       29.65       27.35      7.64 o 
  -3   8   9       82.44       91.37     12.20 o 
  -2   8   9       63.09       61.99     11.19 o 
  -1   8   9       16.22       10.67      5.27 o 
   0   8   9       91.38       91.01     10.40 o 
   1   8   9      678.52      698.72     45.64 o 
   2   8   9       13.57       11.19      2.98 o 
   3   8   9       26.39       29.13      4.78 o 
   4   8   9        1.04       -1.58      3.12 o 
   5   8   9      177.01      234.76     32.02 o 
  -5   9   9        7.58       14.17      9.99 o 
  -4   9   9        4.95        4.23      5.23 o 
  -3   9   9      104.63      115.33     13.52 o 
  -2   9   9       16.95       14.19      6.01 o 
  -1   9   9      255.90      291.35     31.02 o 
   0   9   9      188.13      225.31     27.26 o 
   1   9   9       37.48       23.70      5.24 o 
   2   9   9       41.71       43.05      6.65 o 
   3   9   9       31.98       32.58      4.53 o 
   4   9   9       29.77       23.48      6.27 o 
  -5  10   9        0.14       -1.00      5.66 o 
  -4  10   9        1.32       -0.83      3.81 o 
  -3  10   9       21.64       15.44      8.35 o 
  -2  10   9        9.84       16.72      6.50 o 
  -1  10   9        0.07       -1.07      2.66 o 
   0  10   9       17.40       16.09      5.71 o 
   1  10   9        6.97        3.45      2.03 o 
   2  10   9        0.16       -0.35      1.36 o 
   3  10   9       45.70       43.40     10.14 o 
   4  10   9        0.01        0.08      2.47 o 
  -5  11   9      144.35      183.47     40.42 o 
  -4  11   9       11.30       13.72      7.39 o 
  -3  11   9       23.34       21.37      7.39 o 
  -2  11   9       20.69       22.97      8.50 o 
  -1  11   9      166.78      213.60     19.78 o 
   0  11   9       10.44        6.06      2.08 o 
   1  11   9        0.11       -0.83      1.53 o 
   2  11   9       18.78       12.60      4.38 o 
   3  11   9       46.34       64.60     15.51 o 
   4  11   9       13.46       20.65      9.64 o 
  -4  12   9        0.02        0.92      2.51 o 
  -3  12   9       60.14       68.78     12.74 o 
  -2  12   9       29.79       24.41      7.31 o 
  -1  12   9        0.11        0.07      1.08 o 
   0  12   9       25.10       18.89      5.91 o 
   1  12   9      462.25      413.34     42.05 o 
   2  12   9        0.36        0.84      1.73 o 
   3  12   9        5.76        4.83      7.04 o 
   4  12   9        0.33       -0.52      4.38 o 
  -4  13   9        3.05        1.82      3.81 o 
  -3  13   9       15.21       14.80      6.14 o 
  -2  13   9        0.58        0.56      2.58 o 
  -1  13   9        3.63        3.56      2.31 o 
   0  13   9      125.66      138.63     15.38 o 
   1  13   9       97.58      122.10     12.11 o 
   2  13   9        1.06        0.85      1.20 o 
   3  13   9       43.08       50.72     12.29 o 
  -4  14   9        0.01       -1.18      3.94 o 
  -3  14   9        0.11        2.21      4.18 o 
  -2  14   9        2.15        1.57      3.55 o 
  -1  14   9       15.02       16.05      4.86 o 
   0  14   9        0.32        1.41      2.09 o 
   1  14   9       12.17       11.84      4.85 o 
   2  14   9        2.95        5.14      6.73 o 
   3  14   9        0.00        1.21      3.81 o 
  -3  15   9       19.65       15.89      8.32 o 
  -2  15   9        0.01        0.17      2.57 o 
  -1  15   9      195.56      248.69     21.29 o 
   0  15   9       36.98       36.89      5.06 o 
   1  15   9       12.20        8.11      3.79 o 
   2  15   9        0.42       -0.10      4.77 o 
  -2  16   9        2.97        0.33      2.12 o 
  -1  16   9        4.44        4.32      3.97 o 
   0  16   9       41.31       54.40      8.04 o 
   1  16   9       55.78       77.50      9.65 o 
   2  16   9        7.70        6.00      7.36 o 
  -1  17   9        1.63        2.22      3.47 o 
   0  17   9       12.38       15.51      5.15 o 
   1  17   9        0.71        2.16      3.70 o 
  -6   0  10      148.31      206.55     44.29 o 
  -4   0  10       67.02       88.61     44.06 o 
  -2   0  10      242.57      271.17     50.01 o 
   0   0  10       49.80       95.76     63.34 o 
   2   0  10      822.31      830.83     65.95 o 
   4   0  10       43.80       44.26      7.61 o 
  -6   1  10        9.62        8.37      6.60 o 
  -5   1  10       36.84       32.26     11.05 o 
  -4   1  10      135.27      152.36     26.25 o 
  -3   1  10      189.56      199.53     42.36 o 
  -2   1  10      460.12      440.83     43.52 o 
  -1   1  10        1.79        1.00      2.07 o 
   0   1  10      423.60      413.36     23.31 o 
   1   1  10      277.31      258.31     16.42 o 
   2   1  10       29.38      165.28     76.09 o 
   3   1  10       39.63       41.39      6.59 o 
   4   1  10       21.82       21.34      5.09 o 
   5   1  10       58.18       58.23      6.59 o 
  -6   2  10       43.27       36.63     13.02 o 
  -5   2  10       96.19      111.01     15.77 o 
  -4   2  10       14.83       12.01      3.35 o 
  -3   2  10        4.18        1.65      2.17 o 
  -2   2  10       47.55       51.68      8.21 o 
  -1   2  10      980.87      916.09     84.87 o 
   0   2  10        0.04       -0.67      1.79 o 
   1   2  10        0.43       -1.15      2.29 o 
   2   2  10       31.73       33.51      5.27 o 
   3   2  10       46.05       48.43      6.29 o 
   4   2  10       94.56       89.46      8.57 o 
   5   2  10        0.43        1.14      2.86 o 
  -6   3  10        5.99        8.49      8.23 o 
  -5   3  10        0.27        0.75      3.82 o 
  -4   3  10      213.16      260.14     29.28 o 
  -3   3  10      250.59      207.46     29.18 o 
  -2   3  10      125.63       97.72      9.38 o 
  -1   3  10       18.62       43.04     18.89 o 
   0   3  10      648.45      620.60     39.91 o 
   1   3  10       49.47       43.12      5.84 o 
   2   3  10       24.80       27.87      5.48 o 
   3   3  10       71.20       66.99     11.06 o 
   4   3  10       20.88       23.73      3.86 o 
   5   3  10        6.44        6.23      3.54 o 
  -6   4  10       24.68       10.90     17.44 o 
  -5   4  10        0.43       -1.05      4.92 o 
  -4   4  10       67.67       78.95     20.34 o 
  -3   4  10       13.89       26.66     17.96 o 
  -2   4  10      117.04       94.64     10.93 o 
  -1   4  10        5.19        1.95      2.75 o 
   0   4  10       34.85       39.95     13.27 o 
   1   4  10        0.00       -2.66      2.66 o 
   2   4  10      342.72      364.72     23.14 o 
   3   4  10      188.70      177.30     13.81 o 
   4   4  10        6.52        3.11      2.61 o 
   5   4  10        7.47        9.84      5.32 o 
  -5   5  10       34.65       48.36     13.32 o 
  -4   5  10       12.78       12.41      8.03 o 
  -3   5  10       75.20       77.48     13.94 o 
  -2   5  10       77.16       73.42      7.07 o 
  -1   5  10       78.08       77.79      9.85 o 
   0   5  10       68.89       67.29     10.05 o 
   1   5  10      133.04      145.15     20.70 o 
   2   5  10        9.67        6.93      4.27 o 
   3   5  10        5.17        4.74      3.72 o 
   4   5  10      177.02      180.13     27.66 o 
   5   5  10        1.03        0.83      2.68 o 
  -5   6  10       92.89      145.13     31.00 o 
  -4   6  10        1.84        0.28      3.97 o 
  -3   6  10        1.73       -1.85      3.26 o 
  -2   6  10       59.60       60.07      5.87 o 
  -1   6  10       20.61       17.10      4.88 o 
   0   6  10        6.61        7.52      4.46 o 
   1   6  10        0.14       -2.06      4.13 o 
   2   6  10        1.58        0.01      1.62 o 
   3   6  10       89.64       89.48      9.59 o 
   4   6  10        0.81       -2.37      3.94 o 
  -5   7  10       19.78       22.96     11.24 o 
  -4   7  10      175.56      212.24     31.66 o 
  -3   7  10       79.87       96.71     14.42 o 
  -2   7  10       81.25       85.73     14.75 o 
  -1   7  10       43.02       45.49      7.52 o 
   0   7  10      267.52      283.15     25.93 o 
   1   7  10       53.26       65.02      9.54 o 
   2   7  10        3.27        0.71      2.55 o 
   3   7  10        5.40        5.89      3.90 o 
   4   7  10       88.41       84.29     15.85 o 
  -5   8  10        2.80        4.51      7.00 o 
  -4   8  10      257.43      281.72     27.20 o 
  -3   8  10        0.71       -1.01      3.66 o 
  -2   8  10      320.89      360.95     28.45 o 
  -1   8  10        3.64        0.42      2.86 o 
   0   8  10       22.64       19.51      4.60 o 
   1   8  10        0.69        1.04      2.61 o 
   2   8  10      342.88      395.58     27.93 o 
   3   8  10       78.15       71.69      8.22 o 
   4   8  10        0.46       -1.48      3.38 o 
  -5   9  10       10.68       11.04     10.19 o 
  -4   9  10       25.92       22.05      7.96 o 
  -3   9  10      159.18      153.50     18.00 o 
  -2   9  10        0.85        1.92      4.22 o 
  -1   9  10      121.54      128.03     16.73 o 
   0   9  10      104.35      105.56     11.64 o 
   1   9  10      230.25      273.67     23.08 o 
   2   9  10      126.98      149.87     12.61 o 
   3   9  10       40.03       38.62      9.09 o 
   4   9  10       49.45       61.12     11.49 o 
  -4  10  10        3.40        1.13      4.31 o 
  -3  10  10       11.29        7.82      5.27 o 
  -2  10  10       37.15       36.99      8.89 o 
  -1  10  10      254.56      287.18     29.91 o 
   0  10  10        0.03        0.92      3.17 o 
   1  10  10        7.04        4.43      2.79 o 
   2  10  10       10.68       16.03      4.72 o 
   3  10  10       38.95       51.91     10.32 o 
   4  10  10        0.55        2.36      5.17 o 
  -4  11  10       71.37       90.89     18.41 o 
  -3  11  10       22.78       23.01      9.51 o 
  -2  11  10       33.13       32.86      7.90 o 
  -1  11  10        8.92       12.83      5.77 o 
   0  11  10      454.64      508.26     60.97 o 
   1  11  10        5.80        2.59      1.94 o 
   2  11  10        0.14        0.82      2.48 o 
   3  11  10        7.29        2.93      3.61 o 
  -4  12  10        5.71        6.18      5.00 o 
  -3  12  10        1.18        2.12      4.56 o 
  -2  12  10        2.71        0.73      2.90 o 
  -1  12  10       13.51       15.68      7.86 o 
   0  12  10       24.26       18.26      3.68 o 
   1  12  10       76.25       76.33     10.25 o 
   2  12  10      119.20      130.80     13.27 o 
   3  12  10       34.78       29.11      9.59 o 
  -3  13  10       19.22       18.14      7.14 o 
  -2  13  10       47.71       22.30     15.30 o 
  -1  13  10        1.62        1.40      3.83 o 
   0  13  10       14.28       13.45      3.86 o 
   1  13  10       66.41       65.80      7.59 o 
   2  13  10       13.25       13.62      6.95 o 
   3  13  10        7.71       11.46      9.69 o 
  -3  14  10        0.95        1.85      3.80 o 
  -2  14  10        6.40        6.33      5.44 o 
  -1  14  10       43.99       51.90      9.79 o 
   0  14  10        0.91        0.52      2.09 o 
   1  14  10        5.31        4.08      2.61 o 
   2  14  10        7.68       10.28      6.47 o 
  -2  15  10        0.22       -1.73      3.49 o 
  -1  15  10        5.52        6.30      4.45 o 
   0  15  10        5.49        4.42      3.32 o 
   1  15  10        2.99        1.63      2.15 o 
  -1  16  10        0.44        0.90      3.44 o 
   0  16  10        2.46        0.44      1.88 o 
  -5   0  11       86.16       98.67     24.25 o 
  -3   0  11      232.99      322.88     91.28 o 
  -1   0  11      171.55      153.07     20.59 o 
   1   0  11       91.12       93.13     16.62 o 
   3   0  11       27.31       44.00     11.43 o 
  -5   1  11       17.57       13.05      9.29 o 
  -4   1  11       23.39       29.83     23.38 o 
  -3   1  11      121.84      121.05     14.53 o 
  -2   1  11      302.20      278.10     25.46 o 
  -1   1  11       15.74       12.90      3.69 o 
   0   1  11       34.20       64.02     27.08 o 
   1   1  11      196.53      193.31     15.70 o 
   2   1  11      122.41      130.30     11.95 o 
   3   1  11      107.36      105.72      9.88 o 
   4   1  11      127.54      137.50     12.21 o 
  -5   2  11       39.37       48.19     17.21 o 
  -4   2  11      160.85      157.08     60.28 o 
  -3   2  11       30.63       25.43      5.73 o 
  -2   2  11       26.80       49.11     21.92 o 
  -1   2  11       15.06       14.86      6.25 o 
   0   2  11      419.91      423.74     25.42 o 
   1   2  11        2.63        4.89      2.81 o 
   2   2  11        1.62       -2.46      3.01 o 
   3   2  11       27.39       26.10      5.03 o 
   4   2  11       87.72      109.51     12.20 o 
  -5   3  11       15.74       20.62     12.98 o 
  -4   3  11       67.80       86.84     20.34 o 
  -3   3  11      168.12      159.96     19.78 o 
  -2   3  11      325.19      292.60     28.65 o 
  -1   3  11        0.08        0.52      1.64 o 
   0   3  11        6.95       34.98     22.90 o 
   1   3  11       43.67       38.49      5.96 o 
   2   3  11      169.88      169.16     14.11 o 
   3   3  11        5.68        3.37      2.65 o 
   4   3  11        0.03        7.01      3.90 o 
  -5   4  11       20.65       37.49     15.08 o 
  -4   4  11       17.13       21.04     12.88 o 
  -3   4  11       75.94       65.73     12.88 o 
  -2   4  11        3.01       -0.38      1.91 o 
  -1   4  11       22.69       22.28      6.87 o 
   0   4  11      131.59      120.55     13.96 o 
   1   4  11        9.66       10.84      4.06 o 
   2   4  11       16.75       32.47     17.83 o 
   3   4  11      230.10      260.40     19.62 o 
   4   4  11        0.21       -0.91      1.52 o 
  -5   5  11        3.15        3.49      7.87 o 
  -4   5  11      158.24      193.75     27.64 o 
  -3   5  11        8.25        5.94      4.89 o 
  -2   5  11       62.78       52.56      7.07 o 
  -1   5  11      304.43      300.31     32.47 o 
   0   5  11      141.08      131.49     27.67 o 
   1   5  11       51.02       48.21      9.72 o 
   2   5  11      265.24      304.92     22.90 o 
   3   5  11       14.62       15.90      5.19 o 
   4   5  11       11.72        5.72      4.93 o 
  -5   6  11       44.33       44.43     19.58 o 
  -4   6  11       46.18       62.54     24.37 o 
  -3   6  11        1.62        0.61      3.42 o 
  -2   6  11       56.38       51.93      5.85 o 
  -1   6  11       38.94       38.68      8.18 o 
   0   6  11      637.55      668.07     91.26 o 
   1   6  11        1.76       -1.16      3.70 o 
   2   6  11       85.87       55.14     14.03 o 
   3   6  11        9.60        8.36      3.87 o 
   4   6  11       35.54       36.16      9.34 o 
  -5   7  11        7.68        5.79      7.17 o 
  -4   7  11        0.53       -0.49      3.84 o 
  -3   7  11       80.66       84.65     14.10 o 
  -2   7  11       42.52       43.75     11.26 o 
  -1   7  11        9.34        5.22      3.26 o 
   0   7  11       26.79       29.95      6.52 o 
   1   7  11      217.92      249.06     25.08 o 
   2   7  11        0.58        0.57      2.17 o 
   3   7  11        1.15        0.30      1.58 o 
   4   7  11        0.54        1.98      4.69 o 
  -4   8  11        0.54       -0.25      3.07 o 
  -3   8  11        0.54        0.02      2.88 o 
  -2   8  11        3.77        2.70      3.62 o 
  -1   8  11       11.07        6.34      2.71 o 
   0   8  11        0.63       -1.01      1.91 o 
   1   8  11       37.15       46.67      9.94 o 
   2   8  11       12.34       13.60      4.34 o 
   3   8  11       82.32       97.47     14.63 o 
   4   8  11        0.32        3.05      6.30 o 
  -4   9  11       42.01       44.46     12.36 o 
  -3   9  11        1.64        3.06      4.42 o 
  -2   9  11      123.45      126.74     19.25 o 
  -1   9  11       49.29       55.43     12.64 o 
   0   9  11       16.11       14.80      4.75 o 
   1   9  11        3.57        1.97      3.37 o 
   2   9  11       69.23       75.13     12.83 o 
   3   9  11        0.03       -1.65      4.35 o 
  -4  10  11       60.02       79.83     16.28 o 
  -3  10  11        8.14        3.31      4.85 o 
  -2  10  11        0.32        0.79      3.75 o 
  -1  10  11        8.21        8.51      4.98 o 
   0  10  11        9.12        8.45      5.51 o 
   1  10  11        1.02        1.37      3.69 o 
   2  10  11        8.10        7.44      3.51 o 
   3  10  11       14.26       15.38      7.57 o 
  -3  11  11       34.52       35.52     11.11 o 
  -2  11  11       60.33       66.09     12.85 o 
  -1  11  11       18.90       23.59      7.71 o 
   0  11  11        8.97        6.55      4.59 o 
   1  11  11       13.29       10.41      5.71 o 
   2  11  11        4.12        1.12      2.19 o 
   3  11  11        9.24       11.64      7.66 o 
  -3  12  11       63.67       85.99     15.30 o 
  -2  12  11        6.82        3.75      5.97 o 
  -1  12  11       44.19       44.10     12.45 o 
   0  12  11        9.61       14.29      6.46 o 
   1  12  11        0.71        0.25      1.69 o 
   2  12  11        0.25        0.23      3.59 o 
  -3  13  11        1.65       -0.67      4.60 o 
  -2  13  11      205.01      259.16     30.38 o 
  -1  13  11        0.38        0.94      3.44 o 
   0  13  11        2.62        1.71      3.81 o 
   1  13  11        6.40        4.45      3.78 o 
   2  13  11       67.07      110.30     21.11 o 
  -2  14  11        0.74       -1.36      3.97 o 
  -1  14  11       15.46        9.83      5.97 o 
   0  14  11      186.46      185.97     27.24 o 
   1  14  11        1.20        1.86      3.02 o 
  -4   0  12        1.56        6.80     21.61 o 
  -2   0  12        0.41        2.62      4.44 o 
   0   0  12       83.78       72.65     11.05 o 
   2   0  12        1.47        1.81      3.68 o 
   4   0  12       76.24       88.25     15.16 o 
  -5   1  12       12.88        5.74      6.66 o 
  -4   1  12        6.25        3.87      7.85 o 
  -3   1  12      345.87      349.45     48.36 o 
  -2   1  12       48.60       43.26      7.80 o 
  -1   1  12      217.77      201.75     19.81 o 
   0   1  12        1.07        0.91      2.26 o 
   1   1  12       76.46      113.76     30.05 o 
   2   1  12        8.38        6.73      3.53 o 
   3   1  12      132.03      134.96     14.62 o 
   4   1  12       32.95       25.74      5.76 o 
  -5   2  12      107.13      126.68     37.45 o 
  -4   2  12       60.95       46.44     24.39 o 
  -3   2  12       70.87       88.81     24.01 o 
  -2   2  12       65.88       63.96      7.70 o 
  -1   2  12       29.36       41.61      6.89 o 
   0   2  12       22.61       23.84      4.99 o 
   1   2  12      307.16      334.70     24.62 o 
   2   2  12        0.66        1.53      2.25 o 
   3   2  12       73.47       67.98     10.63 o 
   4   2  12        1.17        1.64      3.42 o 
  -5   3  12       40.93       52.47     20.64 o 
  -4   3  12       21.34       22.23     11.68 o 
  -3   3  12        9.43       10.91     10.21 o 
  -2   3  12       50.75       48.57     11.81 o 
  -1   3  12        0.30        1.03      2.75 o 
   0   3  12        8.85        9.35      4.27 o 
   1   3  12       44.99       64.77     14.01 o 
   2   3  12       74.97       86.04     10.05 o 
   3   3  12       13.70       13.40      4.51 o 
   4   3  12        1.17        0.81      2.57 o 
  -4   4  12       17.33       19.34     11.95 o 
  -3   4  12        0.72       -1.99     10.08 o 
  -2   4  12       19.49       16.06      3.36 o 
  -1   4  12        1.39       27.69     21.19 o 
   0   4  12        1.83        1.08      2.80 o 
   1   4  12        0.76       -0.93      2.36 o 
   2   4  12       35.12       30.98      9.41 o 
   3   4  12        1.03        0.81      1.71 o 
  -4   5  12        0.64       -0.67      5.64 o 
  -3   5  12       92.63       92.25     14.98 o 
  -2   5  12        9.30        7.43      3.67 o 
  -1   5  12      498.25      500.72     63.41 o 
   0   5  12       12.71       12.86      6.32 o 
   1   5  12       23.24       22.97      6.50 o 
   2   5  12        1.05       -0.89      3.33 o 
   3   5  12       57.93       63.54     10.30 o 
  -4   6  12       40.34       37.93     15.61 o 
  -3   6  12       74.09       89.81     22.65 o 
  -2   6  12        0.54        1.26      1.81 o 
  -1   6  12       12.20        6.72      4.72 o 
   0   6  12        0.49        0.57      2.73 o 
   1   6  12      180.87      184.49     18.41 o 
   2   6  12        0.01        0.09      1.70 o 
   3   6  12       29.12       24.08      5.40 o 
  -4   7  12        3.79       -0.28      3.71 o 
  -3   7  12       67.68       73.77     19.13 o 
  -2   7  12       27.38       29.27     10.45 o 
  -1   7  12      224.53      212.25     40.90 o 
   0   7  12       16.87       19.23      6.30 o 
   1   7  12        4.73        5.41      6.69 o 
   2   7  12        0.00       -2.21      3.02 o 
   3   7  12       30.50       21.86      9.99 o 
  -4   8  12       11.85       21.47     15.39 o 
  -3   8  12       20.75       22.38      9.87 o 
  -2   8  12        4.16        5.71      5.89 o 
  -1   8  12       30.48       30.36      5.60 o 
   0   8  12       65.85       87.23     10.88 o 
   1   8  12        7.14        5.20      4.56 o 
   2   8  12        5.14        5.61      3.57 o 
   3   8  12        6.80        4.48      5.08 o 
  -3   9  12      106.11      108.20     17.81 o 
  -2   9  12        9.71        6.41      6.79 o 
  -1   9  12       40.83       50.21     10.86 o 
   0   9  12       61.94       78.60     10.41 o 
   1   9  12       16.42       15.02      6.93 o 
   2   9  12        0.50        2.47      3.77 o 
  -3  10  12       32.15       29.83     15.11 o 
  -2  10  12        5.58        2.37      4.25 o 
  -1  10  12       68.27       75.07     13.43 o 
   0  10  12        4.36        6.89      6.92 o 
   1  10  12      321.14      384.83     43.43 o 
   2  10  12        1.77        1.88      2.79 o 
  -3  11  12       34.86       26.96     16.21 o 
  -2  11  12       76.84       84.73     14.29 o 
  -1  11  12       34.07       31.96     10.51 o 
   0  11  12        5.06        2.71      4.56 o 
   1  11  12       64.73       80.98     14.95 o 
   2  11  12       57.53       80.60     28.28 o 
  -2  12  12        1.30        1.71      6.14 o 
  -1  12  12        3.01        2.47      5.01 o 
   0  12  12        0.12        0.75      2.50 o 
   1  12  12        2.69        0.93      2.79 o 
  -1  13  12       16.09       13.08      8.60 o 
   0  13  12       19.61        9.80     10.02 o 
  -3   0  13        0.34       -0.50      1.62 o 
  -1   0  13       17.99       18.50      6.07 o 
   1   0  13       84.12       86.05     19.32 o 
   3   0  13        0.43       -1.01      3.41 o 
  -4   1  13       11.06       10.31     12.93 o 
  -3   1  13        0.12        0.59      2.31 o 
  -2   1  13       88.53       76.65     11.01 o 
  -1   1  13       13.28       10.71      4.15 o 
   0   1  13       40.30       41.53      6.69 o 
   1   1  13        1.01        0.59      1.69 o 
   2   1  13       34.70       47.77      8.93 o 
   3   1  13        0.11       -1.29      2.49 o 
  -4   2  13       49.49       35.12     18.02 o 
  -3   2  13       46.03       48.43     37.75 o 
  -2   2  13        1.68        2.96      4.82 o 
  -1   2  13        0.00        0.78      2.66 o 
   0   2  13       35.85       39.69      7.64 o 
   1   2  13        2.02        2.18      2.51 o 
   2   2  13      104.69      115.61     12.48 o 
   3   2  13        6.68        4.85      2.84 o 
  -4   3  13       36.72       32.82     14.77 o 
  -3   3  13       25.87       35.08     18.61 o 
  -2   3  13      334.62      332.44     26.43 o 
  -1   3  13       16.11       18.86      4.50 o 
   0   3  13      239.42      230.13     20.10 o 
   1   3  13        2.05        2.81      3.81 o 
   2   3  13       28.02       25.10      6.12 o 
   3   3  13        1.74        1.39      2.36 o 
  -4   4  13       11.51       11.36     10.21 o 
  -3   4  13       11.88       13.58     10.06 o 
  -2   4  13        1.00       24.93     22.93 o 
  -1   4  13       34.57       31.11      6.58 o 
   0   4  13        1.47        0.85      2.47 o 
   1   4  13       24.76       20.29      6.85 o 
   2   4  13        4.34        6.79      4.58 o 
   3   4  13        8.74       13.01      8.84 o 
  -3   5  13       33.62       37.04     13.81 o 
  -2   5  13      134.49      148.56     23.66 o 
  -1   5  13       45.85       46.05      7.64 o 
   0   5  13       57.99       70.46      9.15 o 
   1   5  13       10.85        8.00      4.99 o 
   2   5  13        7.32        9.85      5.87 o 
  -3   6  13       36.41       36.95     12.12 o 
  -2   6  13       80.47       76.62     17.95 o 
  -1   6  13        4.44        6.37      5.47 o 
   0   6  13       16.76       26.09      7.58 o 
   1   6  13        2.42        3.08      3.35 o 
   2   6  13      146.18      165.03     18.74 o 
  -3   7  13        0.19        0.19      3.55 o 
  -2   7  13       29.32       24.97      9.99 o 
  -1   7  13       49.81       51.78      8.91 o 
   0   7  13        9.42        7.53      4.23 o 
   1   7  13       14.15       12.83      6.35 o 
   2   7  13       45.12       55.84     10.06 o 
  -3   8  13       40.67       37.47     13.75 o 
  -2   8  13       23.23       17.60      9.21 o 
  -1   8  13        8.94        8.58      3.40 o 
   0   8  13        1.18        3.00      3.12 o 
   1   8  13        7.84        6.46      4.65 o 
   2   8  13        0.47        0.19      2.55 o 
  -2   9  13       95.21      110.62     17.69 o 
  -1   9  13        1.35        2.75      4.47 o 
   0   9  13      150.78      176.65     18.96 o 
   1   9  13        5.91        8.85      5.96 o 
  -2  10  13        4.13        4.84      8.52 o 
  -1  10  13       14.39       14.37     10.11 o 
   0  10  13        0.08        1.96      5.27 o 
   1  10  13        2.05        7.26      9.19 o 
  -2   0  14       18.89       32.40      8.34 o 
   0   0  14       28.44       28.95      7.84 o 
   2   0  14       19.53       16.56     10.07 o 
  -3   1  14       40.46       36.14     15.23 o 
  -2   1  14       40.43       54.12      7.73 o 
  -1   1  14       90.33       96.01     13.63 o 
   0   1  14        9.20       10.28      4.85 o 
   1   1  14       47.93       63.03     10.60 o 
   2   1  14       10.51       10.87      3.90 o 
  -3   2  14       23.66       23.88      7.87 o 
  -2   2  14       14.05       16.14      5.76 o 
  -1   2  14       17.56       24.31      6.51 o 
   0   2  14       18.86       16.59      6.79 o 
   1   2  14       16.29       22.19      6.62 o 
   2   2  14        5.99        5.03      3.63 o 
  -3   3  14       18.00       22.92     17.22 o 
  -2   3  14        7.90        9.57      5.52 o 
  -1   3  14       53.41       59.58     10.25 o 
   0   3  14       52.49       59.66     10.81 o 
   1   3  14        3.44        4.12      3.63 o 
   2   3  14       27.23       30.00      9.46 o 
  -2   4  14       29.10       35.48     12.38 o 
  -1   4  14        0.69        1.71      3.16 o 
   0   4  14       23.48       19.06      6.82 o 
   1   4  14        0.20       -1.60      3.52 o 
  -2   5  14       10.31       14.92     11.74 o 
  -1   5  14      110.97      106.54     15.40 o 
   0   5  14        2.26        2.24      3.14 o 
   1   5  14        7.15        7.05      4.89 o 
  -2   6  14        5.25        4.69      5.32 o 
  -1   6  14       13.25       11.20      6.01 o 
   0   6  14       11.76       11.28      4.79 o 
   1   6  14       13.58       15.01      6.26 o 
  -1   7  14       72.80       68.41     14.07 o 
   0   7  14       64.27       81.58     11.79 o 
                                                 
